# Supplementary material for: Insights into heterosis from histone modifications in the flag leaf of inter-subspecific hybrid rice
Source: BMC Plant Biol. 2024 Aug 12;24:767. doi: 10.1186/s12870-024-05487-6 (PMC11318154; doi:10.1186/s12870-024-05487-6)
Supplement: Supplementary file 5 — Supplementary Material 5 [file 12870_2024_5487_MOESM5_ESM.xlsx]

## Sheet: Supplemental Tables
Supplemental Tables
Table S1 Summary statistics for ChIP-seq and RNA-seq libraries
Table S2 H3K4me3 and H3K27me3 peaks in Z04A, ZY19 and ZHF1015
Table S3 H3K4me3 and H3K27me3 target genes of Z04A, ZY19, and ZHF1015
Table S4 Differential histone modification peaks of Z04A, ZY19, and ZHF1015
Table S5 GO terms of differential histone modification genes
Table S6 Allele-specific expression (ASE) bias and allele-specific histone modification (ASHM) bias
Table S7 Gene expression of ZY19 and its parents calculated by RPKM
Table S8 Differentially expressed genes of ZY19 and its parental lines
Table S9 GO terms of DEGs regulated by epigenetics in hybrid and the parental lines

## Sheet: Table S1
	Z04A	ZY19	ZHF1015
H3K4me3_IP
Clean reads	66700124	66678680	66649958
Mapped reads	63317937	61862970	60300229
H3K4me3_Input
Clean reads	66672522	66654472	66655566
Mapped reads	61002611	58818281	57848618
H3K27me3_IP
Clean reads	66656302	66665322	66667960
Mapped reads	62194760	60484724	58740540
H3K27me3_Input
Clean reads	66674946	66705938	66685242
Mapped reads	60707195	58975483	57259043
RNA-seq
Clean reads	51723355	58850435	54097539
Mapped reads	50552916	57137374	51961670

## Sheet: Table S2
Z04A_H3K4me3	ZY19_H3K4me3	ZHF1015_H3K4me3	Z04A_H3K27me3	ZY19_H3K27me3	ZHF1015_H3K27me3
peak_1:Chr1(2400-4399)	peak_1:Chr1(1600-4199)	peak_1:Chr1(1600-4199)	peak_1:Chr1(178200-181599)	peak_1:Chr1(174400-181599)	peak_1:Chr1(126600-127599)
peak_2:Chr1(10800-15999)	peak_2:Chr1(10600-17799)	peak_2:Chr1(10800-15999)	peak_2:Chr1(214000-221399)	peak_2:Chr1(214800-221399)	peak_2:Chr1(176800-181399)
peak_3:Chr1(17200-17799)	peak_3:Chr1(22600-24399)	peak_3:Chr1(17200-19199)	peak_3:Chr1(239400-246399)	peak_3:Chr1(239400-246399)	peak_3:Chr1(214800-221599)
peak_4:Chr1(22400-24599)	peak_4:Chr1(27000-30599)	peak_4:Chr1(22800-24399)	peak_4:Chr1(268200-271799)	peak_4:Chr1(256600-257199)	peak_4:Chr1(239400-246599)
peak_5:Chr1(25600-28199)	peak_5:Chr1(33800-36999)	peak_5:Chr1(26000-30999)	peak_5:Chr1(272600-275599)	peak_5:Chr1(268200-271399)	peak_5:Chr1(268200-271799)
peak_6:Chr1(29800-30999)	peak_6:Chr1(55800-67399)	peak_6:Chr1(34800-36999)	peak_6:Chr1(282400-284199)	peak_6:Chr1(272600-275599)	peak_6:Chr1(272600-275599)
peak_7:Chr1(33200-36799)	peak_7:Chr1(83200-87999)	peak_7:Chr1(56200-65399)	peak_7:Chr1(295400-305199)	peak_7:Chr1(282400-284199)	peak_7:Chr1(282400-284199)
peak_8:Chr1(56400-66999)	peak_8:Chr1(89000-93999)	peak_8:Chr1(83200-87599)	peak_8:Chr1(327600-328599)	peak_8:Chr1(297200-304799)	peak_8:Chr1(296800-306199)
peak_9:Chr1(82200-85599)	peak_9:Chr1(133400-136599)	peak_9:Chr1(89000-93599)	peak_9:Chr1(332400-335399)	peak_9:Chr1(332400-334599)	peak_9:Chr1(326800-328799)
peak_10:Chr1(88200-92399)	peak_10:Chr1(142800-143399)	peak_10:Chr1(133400-135599)	peak_10:Chr1(389200-390999)	peak_10:Chr1(389400-390799)	peak_10:Chr1(332400-334199)
peak_11:Chr1(134200-136399)	peak_11:Chr1(144600-150599)	peak_11:Chr1(143200-150399)	peak_11:Chr1(408200-410799)	peak_11:Chr1(408200-410799)	peak_11:Chr1(389400-390799)
peak_12:Chr1(142800-143799)	peak_12:Chr1(151400-155399)	peak_12:Chr1(151400-154599)	peak_12:Chr1(455200-459799)	peak_12:Chr1(455200-459799)	peak_12:Chr1(408200-410799)
peak_13:Chr1(144800-146799)	peak_13:Chr1(163200-165199)	peak_13:Chr1(163200-164599)	peak_13:Chr1(528000-530399)	peak_13:Chr1(528000-530399)	peak_13:Chr1(455200-459799)
peak_14:Chr1(147800-150399)	peak_14:Chr1(168400-174799)	peak_14:Chr1(168200-175999)	peak_14:Chr1(533800-542399)	peak_14:Chr1(532600-542999)	peak_14:Chr1(528000-530399)
peak_15:Chr1(151400-154599)	peak_15:Chr1(178000-180799)	peak_15:Chr1(177600-181399)	peak_15:Chr1(561800-565599)	peak_15:Chr1(602800-617799)	peak_15:Chr1(532600-542399)
peak_16:Chr1(163200-164599)	peak_16:Chr1(184200-186799)	peak_16:Chr1(188800-192199)	peak_16:Chr1(602200-617799)	peak_16:Chr1(628000-634999)	peak_16:Chr1(561800-563599)
peak_17:Chr1(168600-174799)	peak_17:Chr1(188800-193799)	peak_17:Chr1(197600-200599)	peak_17:Chr1(629400-633399)	peak_17:Chr1(645400-647399)	peak_17:Chr1(603000-617799)
peak_18:Chr1(177800-181399)	peak_18:Chr1(197600-199799)	peak_18:Chr1(202000-202399)	peak_18:Chr1(645200-647399)	peak_18:Chr1(715800-716599)	peak_18:Chr1(631400-632999)
peak_19:Chr1(188000-192199)	peak_19:Chr1(202000-205199)	peak_19:Chr1(208000-211199)	peak_19:Chr1(785600-787199)	peak_19:Chr1(976200-984199)	peak_19:Chr1(645400-648999)
peak_20:Chr1(197600-198599)	peak_20:Chr1(206400-210999)	peak_20:Chr1(216200-217799)	peak_20:Chr1(913600-914599)	peak_20:Chr1(1012200-1015799)	peak_20:Chr1(689600-690599)
peak_21:Chr1(202000-202399)	peak_21:Chr1(216200-217799)	peak_21:Chr1(224000-226999)	peak_21:Chr1(975400-984599)	peak_21:Chr1(1029400-1045399)	peak_21:Chr1(715800-716799)
peak_22:Chr1(206800-211199)	peak_22:Chr1(224000-229999)	peak_22:Chr1(228000-229999)	peak_22:Chr1(1013000-1015599)	peak_22:Chr1(1094600-1099199)	peak_22:Chr1(976600-984599)
peak_23:Chr1(216000-217199)	peak_23:Chr1(242200-242999)	peak_23:Chr1(241200-242999)	peak_23:Chr1(1029400-1041999)	peak_23:Chr1(1103800-1104799)	peak_23:Chr1(1009800-1015799)
peak_24:Chr1(224000-229999)	peak_24:Chr1(255400-257199)	peak_24:Chr1(255600-257199)	peak_24:Chr1(1096800-1100399)	peak_24:Chr1(1113800-1133999)	peak_24:Chr1(1029400-1041999)
peak_25:Chr1(242200-243599)	peak_25:Chr1(261200-262399)	peak_25:Chr1(261000-263199)	peak_25:Chr1(1114000-1133399)	peak_25:Chr1(1137200-1146799)	peak_25:Chr1(1095000-1099399)
peak_26:Chr1(255400-257199)	peak_26:Chr1(270400-270999)	peak_26:Chr1(270400-271199)	peak_26:Chr1(1137400-1146599)	peak_26:Chr1(1180800-1183399)	peak_26:Chr1(1104400-1104799)
peak_27:Chr1(261200-262399)	peak_27:Chr1(274200-275199)	peak_27:Chr1(274200-274999)	peak_27:Chr1(1180800-1182599)	peak_27:Chr1(1205600-1206199)	peak_27:Chr1(1113000-1132999)
peak_28:Chr1(270400-270999)	peak_28:Chr1(289000-293799)	peak_28:Chr1(289000-293999)	peak_28:Chr1(1237600-1245199)	peak_28:Chr1(1235800-1245199)	peak_28:Chr1(1137200-1145199)
peak_29:Chr1(274200-274999)	peak_29:Chr1(307200-309999)	peak_29:Chr1(307800-313399)	peak_29:Chr1(1249000-1251599)	peak_29:Chr1(1249000-1251599)	peak_29:Chr1(1180800-1183399)
peak_30:Chr1(289000-291399)	peak_30:Chr1(310800-313199)	peak_30:Chr1(319800-320799)	peak_30:Chr1(1253000-1255599)	peak_30:Chr1(1253000-1255599)	peak_30:Chr1(1237800-1245199)
peak_31:Chr1(307800-309399)	peak_31:Chr1(319800-320799)	peak_31:Chr1(321600-324799)	peak_31:Chr1(1257400-1257999)	peak_31:Chr1(1257400-1257999)	peak_31:Chr1(1249000-1251599)
peak_32:Chr1(311000-313199)	peak_32:Chr1(321600-324799)	peak_32:Chr1(326200-328799)	peak_32:Chr1(1264200-1265399)	peak_32:Chr1(1264200-1265399)	peak_32:Chr1(1253000-1255599)
peak_33:Chr1(319800-320799)	peak_33:Chr1(326200-328999)	peak_33:Chr1(330200-333999)	peak_33:Chr1(1301600-1301999)	peak_33:Chr1(1301600-1301999)	peak_33:Chr1(1257400-1257999)
peak_34:Chr1(322200-324799)	peak_34:Chr1(329800-333999)	peak_34:Chr1(335200-337199)	peak_34:Chr1(1318800-1320799)	peak_34:Chr1(1318800-1320799)	peak_34:Chr1(1264200-1265399)
peak_35:Chr1(327000-329599)	peak_35:Chr1(335600-337999)	peak_35:Chr1(371800-372999)	peak_35:Chr1(1323000-1323399)	peak_35:Chr1(1323000-1323399)	peak_35:Chr1(1277000-1277199)
peak_36:Chr1(330800-334199)	peak_36:Chr1(371800-372799)	peak_36:Chr1(376800-379799)	peak_36:Chr1(1325000-1328999)	peak_36:Chr1(1325000-1328999)	peak_36:Chr1(1301600-1301999)
peak_37:Chr1(335200-336799)	peak_37:Chr1(374000-380799)	peak_37:Chr1(385600-386799)	peak_37:Chr1(1335600-1344199)	peak_37:Chr1(1335600-1344199)	peak_37:Chr1(1318800-1320799)
peak_38:Chr1(371800-372999)	peak_38:Chr1(384800-386799)	peak_38:Chr1(388400-390599)	peak_38:Chr1(1345200-1347399)	peak_38:Chr1(1345200-1347399)	peak_38:Chr1(1323000-1323399)
peak_39:Chr1(378600-380799)	peak_39:Chr1(389200-390599)	peak_39:Chr1(392600-396799)	peak_39:Chr1(1351800-1360999)	peak_39:Chr1(1348800-1348999)	peak_39:Chr1(1325000-1328999)
peak_40:Chr1(384800-386799)	peak_40:Chr1(394200-396799)	peak_40:Chr1(400200-401599)	peak_40:Chr1(1365000-1369599)	peak_40:Chr1(1351800-1360999)	peak_40:Chr1(1335600-1344199)
peak_41:Chr1(389200-390599)	peak_41:Chr1(399600-401599)	peak_41:Chr1(403800-405599)	peak_41:Chr1(1373600-1375799)	peak_41:Chr1(1363800-1369799)	peak_41:Chr1(1345200-1347399)
peak_42:Chr1(394600-396799)	peak_42:Chr1(409800-410799)	peak_42:Chr1(409800-410799)	peak_42:Chr1(1377400-1379799)	peak_42:Chr1(1373600-1375799)	peak_42:Chr1(1348800-1348999)
peak_43:Chr1(399600-401799)	peak_43:Chr1(412600-413799)	peak_43:Chr1(412600-413799)	peak_43:Chr1(1428800-1439199)	peak_43:Chr1(1377400-1379799)	peak_43:Chr1(1351800-1353799)
peak_44:Chr1(409800-410799)	peak_44:Chr1(418600-420799)	peak_44:Chr1(418600-419599)	peak_44:Chr1(1443800-1450599)	peak_44:Chr1(1413000-1413799)	peak_44:Chr1(1354800-1360999)
peak_45:Chr1(412600-414599)	peak_45:Chr1(422400-424599)	peak_45:Chr1(421600-423799)	peak_45:Chr1(1483400-1504999)	peak_45:Chr1(1429400-1439399)	peak_45:Chr1(1363800-1369799)
peak_46:Chr1(418600-420599)	peak_46:Chr1(437800-438999)	peak_46:Chr1(437600-438799)	peak_46:Chr1(1510400-1519999)	peak_46:Chr1(1443800-1450399)	peak_46:Chr1(1372200-1375799)
peak_47:Chr1(421600-423999)	peak_47:Chr1(478200-480999)	peak_47:Chr1(478200-486199)	peak_47:Chr1(1521200-1524199)	peak_47:Chr1(1464600-1464799)	peak_47:Chr1(1377600-1379799)
peak_48:Chr1(437600-438799)	peak_48:Chr1(483600-487999)	peak_48:Chr1(495200-500199)	peak_48:Chr1(1531000-1533999)	peak_48:Chr1(1483400-1503999)	peak_48:Chr1(1432400-1437399)
peak_49:Chr1(478200-482999)	peak_49:Chr1(494800-499999)	peak_49:Chr1(508600-514999)	peak_49:Chr1(1538600-1568999)	peak_49:Chr1(1511600-1519399)	peak_49:Chr1(1443800-1450399)
peak_50:Chr1(483800-487199)	peak_50:Chr1(508800-515199)	peak_50:Chr1(525000-528199)	peak_50:Chr1(1605000-1608799)	peak_50:Chr1(1521400-1523999)	peak_50:Chr1(1483600-1503599)
peak_51:Chr1(495400-500199)	peak_51:Chr1(522800-525399)	peak_51:Chr1(529400-530199)	peak_51:Chr1(1617600-1639399)	peak_51:Chr1(1531000-1534199)	peak_51:Chr1(1520400-1524199)
peak_52:Chr1(508800-514599)	peak_52:Chr1(526600-528199)	peak_52:Chr1(540000-545599)	peak_52:Chr1(1640200-1667199)	peak_52:Chr1(1538600-1569799)	peak_52:Chr1(1531000-1533999)
peak_53:Chr1(523200-523799)	peak_53:Chr1(529600-530399)	peak_53:Chr1(548800-550199)	peak_53:Chr1(1668200-1677399)	peak_53:Chr1(1578000-1578799)	peak_53:Chr1(1539000-1568599)
peak_54:Chr1(525800-528199)	peak_54:Chr1(542200-545399)	peak_54:Chr1(553000-558999)	peak_54:Chr1(1770200-1773599)	peak_54:Chr1(1603400-1608799)	peak_54:Chr1(1578000-1578599)
peak_55:Chr1(529400-529999)	peak_55:Chr1(549000-551199)	peak_55:Chr1(561200-564399)	peak_55:Chr1(1792800-1797599)	peak_55:Chr1(1617600-1638999)	peak_55:Chr1(1604000-1608799)
peak_56:Chr1(537400-538599)	peak_56:Chr1(553200-558199)	peak_56:Chr1(571400-572399)	peak_56:Chr1(1799400-1806999)	peak_56:Chr1(1640000-1675999)	peak_56:Chr1(1617600-1638199)
peak_57:Chr1(539800-541199)	peak_57:Chr1(561600-564399)	peak_57:Chr1(576600-579799)	peak_57:Chr1(1884000-1887199)	peak_57:Chr1(1760200-1761399)	peak_57:Chr1(1639200-1657599)
peak_58:Chr1(542400-545399)	peak_58:Chr1(571000-572799)	peak_58:Chr1(583000-591399)	peak_58:Chr1(1906400-1911199)	peak_58:Chr1(1770200-1773999)	peak_58:Chr1(1658400-1667199)
peak_59:Chr1(549000-550399)	peak_59:Chr1(576600-581799)	peak_59:Chr1(595000-601199)	peak_59:Chr1(1912000-1915999)	peak_59:Chr1(1792400-1795999)	peak_59:Chr1(1668200-1674999)
peak_60:Chr1(553000-558199)	peak_60:Chr1(582600-590799)	peak_60:Chr1(604000-605799)	peak_60:Chr1(1974400-1975599)	peak_60:Chr1(1798800-1806399)	peak_60:Chr1(1770200-1775399)
peak_61:Chr1(561200-564399)	peak_61:Chr1(594400-601199)	peak_61:Chr1(621000-621999)	peak_61:Chr1(2021800-2024399)	peak_61:Chr1(1905800-1915599)	peak_61:Chr1(1791400-1795999)
peak_62:Chr1(570800-572199)	peak_62:Chr1(604800-605599)	peak_62:Chr1(623000-627199)	peak_62:Chr1(2040200-2045399)	peak_62:Chr1(1933600-1935799)	peak_62:Chr1(1799200-1805999)
peak_63:Chr1(576400-579799)	peak_63:Chr1(620800-621999)	peak_63:Chr1(631600-633399)	peak_63:Chr1(2046200-2058799)	peak_63:Chr1(2022200-2023999)	peak_63:Chr1(1857000-1858399)
peak_64:Chr1(585400-591199)	peak_64:Chr1(624000-627799)	peak_64:Chr1(637800-639799)	peak_64:Chr1(2069000-2074799)	peak_64:Chr1(2040200-2041199)	peak_64:Chr1(1905600-1911199)
peak_65:Chr1(594400-596999)	peak_65:Chr1(637400-639799)	peak_65:Chr1(643400-644399)	peak_65:Chr1(2143400-2179799)	peak_65:Chr1(2042000-2045999)	peak_65:Chr1(1912000-1915999)
peak_66:Chr1(598200-601999)	peak_66:Chr1(643200-644399)	peak_66:Chr1(645600-647599)	peak_66:Chr1(2200600-2216799)	peak_66:Chr1(2047000-2059399)	peak_66:Chr1(1933800-1936399)
peak_67:Chr1(604000-605599)	peak_67:Chr1(645400-647599)	peak_67:Chr1(649200-650999)	peak_67:Chr1(2223400-2232199)	peak_67:Chr1(2068600-2074399)	peak_67:Chr1(2022200-2022999)
peak_68:Chr1(616200-616799)	peak_68:Chr1(649000-651999)	peak_68:Chr1(676400-677399)	peak_68:Chr1(2238400-2238799)	peak_68:Chr1(2143400-2179599)	peak_68:Chr1(2040000-2041199)
peak_69:Chr1(620800-621999)	peak_69:Chr1(718600-721399)	peak_69:Chr1(718400-720399)	peak_69:Chr1(2241600-2242399)	peak_69:Chr1(2200600-2217399)	peak_69:Chr1(2042000-2044599)
peak_70:Chr1(623200-627999)	peak_70:Chr1(728000-731199)	peak_70:Chr1(728000-730999)	peak_70:Chr1(2306600-2311599)	peak_70:Chr1(2223400-2225799)	peak_70:Chr1(2047400-2058999)
peak_71:Chr1(632000-632599)	peak_71:Chr1(736200-741999)	peak_71:Chr1(736200-741999)	peak_71:Chr1(2314200-2322399)	peak_71:Chr1(2226600-2232199)	peak_71:Chr1(2069000-2074399)
peak_72:Chr1(636800-639799)	peak_72:Chr1(747800-750799)	peak_72:Chr1(747600-750799)	peak_72:Chr1(2324200-2332999)	peak_72:Chr1(2238200-2238799)	peak_72:Chr1(2143600-2179399)
peak_73:Chr1(643200-644399)	peak_73:Chr1(752600-755599)	peak_73:Chr1(754000-755799)	peak_73:Chr1(2342000-2346799)	peak_73:Chr1(2306600-2311599)	peak_73:Chr1(2201000-2216599)
peak_74:Chr1(645400-646399)	peak_74:Chr1(766000-771799)	peak_74:Chr1(767000-771799)	peak_74:Chr1(2354600-2356999)	peak_74:Chr1(2314800-2318799)	peak_74:Chr1(2227200-2232199)
peak_75:Chr1(649200-650999)	peak_75:Chr1(784000-785999)	peak_75:Chr1(773400-774599)	peak_75:Chr1(2434800-2436199)	peak_75:Chr1(2319600-2320599)	peak_75:Chr1(2238400-2238799)
peak_76:Chr1(719200-720399)	peak_76:Chr1(795000-799999)	peak_76:Chr1(781400-782199)	peak_76:Chr1(2476800-2479399)	peak_76:Chr1(2321600-2322399)	peak_76:Chr1(2241600-2242399)
peak_77:Chr1(728800-730999)	peak_77:Chr1(805800-806999)	peak_77:Chr1(783200-785799)	peak_77:Chr1(2531000-2535599)	peak_77:Chr1(2324400-2332999)	peak_77:Chr1(2306800-2312599)
peak_78:Chr1(737200-741999)	peak_78:Chr1(808200-809399)	peak_78:Chr1(797400-802799)	peak_78:Chr1(2539400-2541399)	peak_78:Chr1(2355000-2356999)	peak_78:Chr1(2314800-2332999)
peak_79:Chr1(744400-746399)	peak_79:Chr1(841800-845399)	peak_79:Chr1(805600-809399)	peak_79:Chr1(2543200-2551399)	peak_79:Chr1(2425800-2426399)	peak_79:Chr1(2355000-2356999)
peak_80:Chr1(747600-750599)	peak_80:Chr1(846600-849599)	peak_80:Chr1(840200-844599)	peak_80:Chr1(2640000-2644799)	peak_80:Chr1(2434400-2436199)	peak_80:Chr1(2434800-2435399)
peak_81:Chr1(753000-754999)	peak_81:Chr1(852600-856399)	peak_81:Chr1(847800-849599)	peak_81:Chr1(2757600-2760599)	peak_81:Chr1(2477800-2479399)	peak_81:Chr1(2478000-2478999)
peak_82:Chr1(766800-774399)	peak_82:Chr1(859800-860999)	peak_82:Chr1(852600-856399)	peak_82:Chr1(2814400-2816399)	peak_82:Chr1(2531000-2535599)	peak_82:Chr1(2497200-2497399)
peak_83:Chr1(780800-782399)	peak_83:Chr1(863000-866999)	peak_83:Chr1(859800-860799)	peak_83:Chr1(2885200-2885599)	peak_83:Chr1(2539000-2541399)	peak_83:Chr1(2531000-2537799)
peak_84:Chr1(784000-785599)	peak_84:Chr1(868200-870599)	peak_84:Chr1(861600-866999)	peak_84:Chr1(2886800-2889399)	peak_84:Chr1(2543200-2552199)	peak_84:Chr1(2539200-2551999)
peak_85:Chr1(795600-799999)	peak_85:Chr1(910400-914199)	peak_85:Chr1(868400-870599)	peak_85:Chr1(2896200-2908399)	peak_85:Chr1(2639200-2645199)	peak_85:Chr1(2638800-2644599)
peak_86:Chr1(805200-806999)	peak_86:Chr1(919400-925599)	peak_86:Chr1(874200-875199)	peak_86:Chr1(2920000-2922799)	peak_86:Chr1(2757600-2762799)	peak_86:Chr1(2756800-2762799)
peak_87:Chr1(808200-809599)	peak_87:Chr1(928400-930799)	peak_87:Chr1(910000-914199)	peak_87:Chr1(2924000-2926199)	peak_87:Chr1(2814800-2816399)	peak_87:Chr1(2774600-2774999)
peak_88:Chr1(841600-844599)	peak_88:Chr1(933800-936599)	peak_88:Chr1(919000-920799)	peak_88:Chr1(2930600-2932199)	peak_88:Chr1(2887800-2889399)	peak_88:Chr1(2812600-2816599)
peak_89:Chr1(847000-849999)	peak_89:Chr1(937600-941199)	peak_89:Chr1(921800-925599)	peak_89:Chr1(2953800-2955999)	peak_89:Chr1(2894600-2908399)	peak_89:Chr1(2886800-2889199)
peak_90:Chr1(852200-856399)	peak_90:Chr1(956000-957399)	peak_90:Chr1(926400-929399)	peak_90:Chr1(2957000-2960199)	peak_90:Chr1(2920000-2922799)	peak_90:Chr1(2896600-2900199)
peak_91:Chr1(859800-861799)	peak_91:Chr1(958800-962599)	peak_91:Chr1(933800-936399)	peak_91:Chr1(2964200-2967799)	peak_91:Chr1(2930600-2932199)	peak_91:Chr1(2901000-2908399)
peak_92:Chr1(863600-867399)	peak_92:Chr1(964200-966199)	peak_92:Chr1(937600-942199)	peak_92:Chr1(2999000-3001199)	peak_92:Chr1(2952400-2956199)	peak_92:Chr1(2920000-2922399)
peak_93:Chr1(869400-869999)	peak_93:Chr1(972400-973399)	peak_93:Chr1(957000-960599)	peak_93:Chr1(3004000-3007399)	peak_93:Chr1(2957000-2960999)	peak_93:Chr1(2930600-2932799)
peak_94:Chr1(874200-875199)	peak_94:Chr1(986000-988199)	peak_94:Chr1(961600-963399)	peak_94:Chr1(3017600-3020399)	peak_94:Chr1(2963800-2967799)	peak_94:Chr1(2949200-2956199)
peak_95:Chr1(910200-914399)	peak_95:Chr1(996600-999199)	peak_95:Chr1(964400-966199)	peak_95:Chr1(3024000-3024799)	peak_95:Chr1(2999200-3000399)	peak_95:Chr1(2957000-2958599)
peak_96:Chr1(919000-920799)	peak_96:Chr1(1000200-1003799)	peak_96:Chr1(972000-973399)	peak_96:Chr1(3091600-3094399)	peak_96:Chr1(3003000-3006999)	peak_96:Chr1(2964200-2967799)
peak_97:Chr1(921600-927199)	peak_97:Chr1(1006400-1008799)	peak_97:Chr1(976200-977599)	peak_97:Chr1(3095400-3099599)	peak_97:Chr1(3017400-3020199)	peak_97:Chr1(2999200-3000399)
peak_98:Chr1(928400-929399)	peak_98:Chr1(1010200-1012799)	peak_98:Chr1(986000-988399)	peak_98:Chr1(3122200-3128599)	peak_98:Chr1(3024200-3024799)	peak_98:Chr1(3003800-3007399)
peak_99:Chr1(933000-940999)	peak_99:Chr1(1014000-1016799)	peak_99:Chr1(994000-994599)	peak_99:Chr1(3373400-3384599)	peak_99:Chr1(3031400-3033399)	peak_99:Chr1(3015400-3019799)
peak_100:Chr1(956200-958199)	peak_100:Chr1(1053400-1055399)	peak_100:Chr1(996400-1008599)	peak_100:Chr1(3412000-3416399)	peak_100:Chr1(3091600-3093599)	peak_100:Chr1(3091200-3094199)
peak_101:Chr1(959400-960799)	peak_101:Chr1(1056400-1060599)	peak_101:Chr1(1013600-1019599)	peak_101:Chr1(3519200-3562399)	peak_101:Chr1(3096800-3098399)	peak_101:Chr1(3095600-3098799)
peak_102:Chr1(961600-962599)	peak_102:Chr1(1066200-1075199)	peak_102:Chr1(1056800-1060199)	peak_102:Chr1(3604000-3608799)	peak_102:Chr1(3122200-3127799)	peak_102:Chr1(3122200-3130399)
peak_103:Chr1(964400-966199)	peak_103:Chr1(1078400-1081799)	peak_103:Chr1(1066200-1067999)	peak_103:Chr1(3617600-3623399)	peak_103:Chr1(3373200-3384799)	peak_103:Chr1(3372400-3378199)
peak_104:Chr1(972400-973399)	peak_104:Chr1(1089600-1093599)	peak_104:Chr1(1068800-1070599)	peak_104:Chr1(3624200-3625399)	peak_104:Chr1(3412400-3416199)	peak_104:Chr1(3379200-3384199)
peak_105:Chr1(976600-977799)	peak_105:Chr1(1097000-1098999)	peak_105:Chr1(1071600-1075199)	peak_105:Chr1(3680200-3696599)	peak_105:Chr1(3518800-3562799)	peak_105:Chr1(3413000-3416199)
peak_106:Chr1(986000-988399)	peak_106:Chr1(1103000-1105799)	peak_106:Chr1(1078400-1081599)	peak_106:Chr1(3745000-3745999)	peak_106:Chr1(3603800-3609599)	peak_106:Chr1(3444000-3444799)
peak_107:Chr1(996400-998599)	peak_107:Chr1(1122600-1122999)	peak_107:Chr1(1087000-1093599)	peak_107:Chr1(3759400-3763799)	peak_107:Chr1(3617400-3622999)	peak_107:Chr1(3518400-3562399)
peak_108:Chr1(1000200-1003999)	peak_108:Chr1(1126800-1127399)	peak_108:Chr1(1097000-1098999)	peak_108:Chr1(3777800-3784199)	peak_108:Chr1(3656600-3659199)	peak_108:Chr1(3603800-3609599)
peak_109:Chr1(1006000-1008599)	peak_109:Chr1(1153200-1154399)	peak_109:Chr1(1104600-1107399)	peak_109:Chr1(3830400-3832599)	peak_109:Chr1(3681400-3696399)	peak_109:Chr1(3618800-3622999)
peak_110:Chr1(1010200-1012199)	peak_110:Chr1(1156800-1160599)	peak_110:Chr1(1122600-1124199)	peak_110:Chr1(3834400-3837599)	peak_110:Chr1(3759400-3763999)	peak_110:Chr1(3679400-3684199)
peak_111:Chr1(1015200-1016799)	peak_111:Chr1(1163200-1164799)	peak_111:Chr1(1126800-1127399)	peak_111:Chr1(3871800-3874399)	peak_111:Chr1(3777600-3786999)	peak_111:Chr1(3685000-3696199)
peak_112:Chr1(1056400-1060399)	peak_112:Chr1(1165600-1171799)	peak_112:Chr1(1153200-1154399)	peak_112:Chr1(3907800-3909599)	peak_112:Chr1(3830000-3833399)	peak_112:Chr1(3759400-3766199)
peak_113:Chr1(1066200-1075599)	peak_113:Chr1(1178000-1184599)	peak_113:Chr1(1157000-1162199)	peak_113:Chr1(3914000-3916999)	peak_113:Chr1(3871600-3874599)	peak_113:Chr1(3776800-3784399)
peak_114:Chr1(1078400-1080199)	peak_114:Chr1(1189000-1191199)	peak_114:Chr1(1163000-1164799)	peak_114:Chr1(3930800-3935399)	peak_114:Chr1(3892600-3894399)	peak_114:Chr1(3830400-3833399)
peak_115:Chr1(1088200-1093599)	peak_115:Chr1(1201800-1204399)	peak_115:Chr1(1165600-1166799)	peak_115:Chr1(3946400-3966399)	peak_115:Chr1(3913800-3916399)	peak_115:Chr1(3871600-3874999)
peak_116:Chr1(1104600-1106399)	peak_116:Chr1(1213800-1217999)	peak_116:Chr1(1178000-1180199)	peak_116:Chr1(3998000-4005399)	peak_116:Chr1(3930800-3935599)	peak_116:Chr1(3892600-3893199)
peak_117:Chr1(1122600-1123199)	peak_117:Chr1(1229000-1230799)	peak_117:Chr1(1181200-1181999)	peak_117:Chr1(4006200-4008199)	peak_117:Chr1(3944200-3945399)	peak_117:Chr1(3913000-3916399)
peak_118:Chr1(1126800-1127399)	peak_118:Chr1(1233400-1233799)	peak_118:Chr1(1183000-1184599)	peak_118:Chr1(4011000-4019799)	peak_118:Chr1(3946600-3965999)	peak_118:Chr1(3930200-3935599)
peak_119:Chr1(1153600-1154399)	peak_119:Chr1(1239200-1242799)	peak_119:Chr1(1189000-1190799)	peak_119:Chr1(4029600-4033799)	peak_119:Chr1(3995000-4018399)	peak_119:Chr1(3946400-3965799)
peak_120:Chr1(1157000-1159399)	peak_120:Chr1(1249800-1251199)	peak_120:Chr1(1201800-1204199)	peak_120:Chr1(4081000-4083599)	peak_120:Chr1(4027800-4035599)	peak_120:Chr1(3998200-4020799)
peak_121:Chr1(1162600-1167799)	peak_121:Chr1(1254400-1255599)	peak_121:Chr1(1214600-1217999)	peak_121:Chr1(4098000-4099799)	peak_121:Chr1(4079800-4083599)	peak_121:Chr1(4081000-4083199)
peak_122:Chr1(1169000-1171799)	peak_122:Chr1(1264200-1265199)	peak_122:Chr1(1223200-1223799)	peak_122:Chr1(4113800-4116799)	peak_122:Chr1(4099200-4099999)	peak_122:Chr1(4098400-4100799)
peak_123:Chr1(1178000-1179599)	peak_123:Chr1(1275600-1275999)	peak_123:Chr1(1228400-1229599)	peak_123:Chr1(4153600-4156799)	peak_123:Chr1(4114000-4115799)	peak_123:Chr1(4114200-4115999)
peak_124:Chr1(1180800-1184599)	peak_124:Chr1(1301600-1301799)	peak_124:Chr1(1239000-1242399)	peak_124:Chr1(4179600-4181399)	peak_124:Chr1(4154000-4157999)	peak_124:Chr1(4154000-4156799)
peak_125:Chr1(1189000-1190599)	peak_125:Chr1(1318800-1319799)	peak_125:Chr1(1249800-1251199)	peak_125:Chr1(4249800-4253399)	peak_125:Chr1(4180200-4181399)	peak_125:Chr1(4179800-4181799)
peak_126:Chr1(1202000-1204199)	peak_126:Chr1(1335800-1339199)	peak_126:Chr1(1254400-1255399)	peak_126:Chr1(4258800-4273799)	peak_126:Chr1(4250000-4253799)	peak_126:Chr1(4250800-4253399)
peak_127:Chr1(1214600-1217999)	peak_127:Chr1(1341600-1342399)	peak_127:Chr1(1264400-1265199)	peak_127:Chr1(4284000-4285599)	peak_127:Chr1(4259000-4274199)	peak_127:Chr1(4259000-4273799)
peak_128:Chr1(1229200-1231599)	peak_128:Chr1(1348000-1348599)	peak_128:Chr1(1275600-1275999)	peak_128:Chr1(4293800-4302799)	peak_128:Chr1(4284000-4284999)	peak_128:Chr1(4283400-4284999)
peak_129:Chr1(1237800-1242799)	peak_129:Chr1(1353800-1354799)	peak_129:Chr1(1301600-1301999)	peak_129:Chr1(4346200-4357399)	peak_129:Chr1(4294200-4303399)	peak_129:Chr1(4293800-4303399)
peak_130:Chr1(1249800-1251199)	peak_130:Chr1(1365600-1366399)	peak_130:Chr1(1319000-1319999)	peak_130:Chr1(4363800-4373999)	peak_130:Chr1(4345400-4357199)	peak_130:Chr1(4345600-4357399)
peak_131:Chr1(1254200-1255599)	peak_131:Chr1(1412200-1415199)	peak_131:Chr1(1335800-1339199)	peak_131:Chr1(4413600-4415399)	peak_131:Chr1(4366600-4374199)	peak_131:Chr1(4367000-4374199)
peak_132:Chr1(1264200-1265399)	peak_132:Chr1(1421600-1422999)	peak_132:Chr1(1341400-1342399)	peak_132:Chr1(4421200-4423399)	peak_132:Chr1(4421200-4423399)	peak_132:Chr1(4421400-4423199)
peak_133:Chr1(1319000-1319799)	peak_133:Chr1(1434400-1439199)	peak_133:Chr1(1345400-1345799)	peak_133:Chr1(4508400-4513199)	peak_133:Chr1(4508600-4512799)	peak_133:Chr1(4453200-4454199)
peak_134:Chr1(1335800-1339199)	peak_134:Chr1(1443800-1445599)	peak_134:Chr1(1347800-1348599)	peak_134:Chr1(4565400-4572199)	peak_134:Chr1(4557800-4558399)	peak_134:Chr1(4508600-4511599)
peak_135:Chr1(1341600-1342399)	peak_135:Chr1(1446600-1448199)	peak_135:Chr1(1354000-1354799)	peak_135:Chr1(4573200-4580799)	peak_135:Chr1(4565400-4571799)	peak_135:Chr1(4565400-4571599)
peak_136:Chr1(1347800-1348599)	peak_136:Chr1(1487000-1488799)	peak_136:Chr1(1363800-1364199)	peak_136:Chr1(4584600-4597999)	peak_136:Chr1(4572800-4580799)	peak_136:Chr1(4572600-4580599)
peak_137:Chr1(1354000-1354799)	peak_137:Chr1(1489600-1493399)	peak_137:Chr1(1365800-1366799)	peak_137:Chr1(4611000-4622599)	peak_137:Chr1(4584400-4597999)	peak_137:Chr1(4584400-4597999)
peak_138:Chr1(1365600-1366399)	peak_138:Chr1(1497600-1498999)	peak_138:Chr1(1379400-1379799)	peak_138:Chr1(4646400-4669599)	peak_138:Chr1(4611200-4622199)	peak_138:Chr1(4611200-4621999)
peak_139:Chr1(1378600-1379799)	peak_139:Chr1(1506800-1509599)	peak_139:Chr1(1411200-1413399)	peak_139:Chr1(4692600-4710999)	peak_139:Chr1(4637000-4638799)	peak_139:Chr1(4637000-4638999)
peak_140:Chr1(1410800-1414999)	peak_140:Chr1(1511800-1515199)	peak_140:Chr1(1414400-1414999)	peak_140:Chr1(4715000-4725399)	peak_140:Chr1(4645200-4669599)	peak_140:Chr1(4646400-4669799)
peak_141:Chr1(1421600-1422999)	peak_141:Chr1(1516800-1519599)	peak_141:Chr1(1421600-1422999)	peak_141:Chr1(4761400-4767799)	peak_141:Chr1(4693800-4710799)	peak_141:Chr1(4694000-4709799)
peak_142:Chr1(1433800-1435999)	peak_142:Chr1(1534000-1536599)	peak_142:Chr1(1433800-1435999)	peak_142:Chr1(4771600-4775199)	peak_142:Chr1(4715000-4722799)	peak_142:Chr1(4716400-4722599)
peak_143:Chr1(1437000-1439399)	peak_143:Chr1(1549200-1551199)	peak_143:Chr1(1437000-1439199)	peak_143:Chr1(4789400-4790999)	peak_143:Chr1(4723600-4725999)	peak_143:Chr1(4723400-4726799)
peak_144:Chr1(1443800-1445199)	peak_144:Chr1(1565800-1572799)	peak_144:Chr1(1443800-1445199)	peak_144:Chr1(4831800-4834399)	peak_144:Chr1(4761000-4775999)	peak_144:Chr1(4750800-4752399)
peak_145:Chr1(1446600-1448799)	peak_145:Chr1(1574400-1575799)	peak_145:Chr1(1446200-1448199)	peak_145:Chr1(4872000-4891599)	peak_145:Chr1(4788800-4795199)	peak_145:Chr1(4788600-4791999)
peak_146:Chr1(1485600-1488999)	peak_146:Chr1(1597200-1600399)	peak_146:Chr1(1486000-1488799)	peak_146:Chr1(4928000-4932399)	peak_146:Chr1(4831400-4834199)	peak_146:Chr1(4831800-4834399)
peak_147:Chr1(1489800-1493199)	peak_147:Chr1(1625000-1626599)	peak_147:Chr1(1489600-1493199)	peak_147:Chr1(4956200-4962199)	peak_147:Chr1(4871400-4891599)	peak_147:Chr1(4872000-4891599)
peak_148:Chr1(1497600-1499199)	peak_148:Chr1(1641000-1645399)	peak_148:Chr1(1497600-1499199)	peak_148:Chr1(4990800-4994199)	peak_148:Chr1(4956200-4966799)	peak_148:Chr1(4953800-4955199)
peak_149:Chr1(1507000-1509199)	peak_149:Chr1(1656200-1658399)	peak_149:Chr1(1507000-1507599)	peak_149:Chr1(4997000-5007199)	peak_149:Chr1(4999400-5005999)	peak_149:Chr1(4956200-4962599)
peak_150:Chr1(1510800-1515199)	peak_150:Chr1(1676000-1677399)	peak_150:Chr1(1508400-1519799)	peak_150:Chr1(5008000-5015999)	peak_150:Chr1(5012200-5016199)	peak_150:Chr1(5001200-5005999)
peak_151:Chr1(1517000-1520599)	peak_151:Chr1(1684000-1684999)	peak_151:Chr1(1533800-1535399)	peak_151:Chr1(5047800-5050799)	peak_151:Chr1(5046800-5051999)	peak_151:Chr1(5011400-5015799)
peak_152:Chr1(1533800-1535399)	peak_152:Chr1(1698200-1703399)	peak_152:Chr1(1548800-1550999)	peak_152:Chr1(5079000-5109199)	peak_152:Chr1(5079400-5109199)	peak_152:Chr1(5079200-5109599)
peak_153:Chr1(1549600-1552199)	peak_153:Chr1(1711800-1714399)	peak_153:Chr1(1566000-1566799)	peak_153:Chr1(5140800-5164399)	peak_153:Chr1(5144000-5164399)	peak_153:Chr1(5143600-5164399)
peak_154:Chr1(1566000-1566799)	peak_154:Chr1(1738600-1741999)	peak_154:Chr1(1569600-1572999)	peak_154:Chr1(5165200-5175199)	peak_154:Chr1(5165200-5172199)	peak_154:Chr1(5165200-5172599)
peak_155:Chr1(1568200-1571399)	peak_155:Chr1(1743200-1746799)	peak_155:Chr1(1574400-1575999)	peak_155:Chr1(5186800-5192799)	peak_155:Chr1(5187000-5192999)	peak_155:Chr1(5186800-5192799)
peak_156:Chr1(1575000-1575999)	peak_156:Chr1(1748200-1751999)	peak_156:Chr1(1594600-1600599)	peak_156:Chr1(5193600-5195599)	peak_156:Chr1(5193800-5196399)	peak_156:Chr1(5197000-5211599)
peak_157:Chr1(1597200-1600599)	peak_157:Chr1(1754400-1754999)	peak_157:Chr1(1625200-1626799)	peak_157:Chr1(5196400-5214599)	peak_157:Chr1(5197200-5214199)	peak_157:Chr1(5266000-5271999)
peak_158:Chr1(1625000-1626599)	peak_158:Chr1(1768200-1773199)	peak_158:Chr1(1641600-1644999)	peak_158:Chr1(5239400-5243999)	peak_158:Chr1(5266200-5282399)	peak_158:Chr1(5272800-5281999)
peak_159:Chr1(1641000-1644999)	peak_159:Chr1(1775200-1779199)	peak_159:Chr1(1657200-1659599)	peak_159:Chr1(5266200-5282999)	peak_159:Chr1(5283200-5293199)	peak_159:Chr1(5290000-5291799)
peak_160:Chr1(1657200-1659599)	peak_160:Chr1(1781000-1783999)	peak_160:Chr1(1670400-1670999)	peak_160:Chr1(5283800-5287399)	peak_160:Chr1(5300600-5302599)	peak_160:Chr1(5302000-5303799)
peak_161:Chr1(1675800-1677399)	peak_161:Chr1(1789200-1791599)	peak_161:Chr1(1676200-1677399)	peak_161:Chr1(5288200-5291799)	peak_161:Chr1(5341600-5342999)	peak_161:Chr1(5343800-5346599)
peak_162:Chr1(1679000-1681399)	peak_162:Chr1(1802400-1804399)	peak_162:Chr1(1683800-1684999)	peak_162:Chr1(5341600-5347199)	peak_162:Chr1(5343800-5346799)	peak_162:Chr1(5350800-5356799)
peak_163:Chr1(1684400-1685999)	peak_163:Chr1(1816600-1817799)	peak_163:Chr1(1698200-1703399)	peak_163:Chr1(5350800-5357599)	peak_163:Chr1(5350800-5358799)	peak_163:Chr1(5364200-5366799)
peak_164:Chr1(1698200-1703399)	peak_164:Chr1(1833200-1840199)	peak_164:Chr1(1707000-1708399)	peak_164:Chr1(5364600-5366999)	peak_164:Chr1(5367800-5370599)	peak_164:Chr1(5367600-5370599)
peak_165:Chr1(1711600-1714599)	peak_165:Chr1(1843800-1846599)	peak_165:Chr1(1711800-1714399)	peak_165:Chr1(5380200-5387399)	peak_165:Chr1(5380200-5388799)	peak_165:Chr1(5380000-5388599)
peak_166:Chr1(1738600-1740799)	peak_166:Chr1(1849000-1851199)	peak_166:Chr1(1739800-1741999)	peak_166:Chr1(5419200-5428199)	peak_166:Chr1(5400800-5403399)	peak_166:Chr1(5400800-5403399)
peak_167:Chr1(1745200-1746999)	peak_167:Chr1(1864600-1871199)	peak_167:Chr1(1748200-1752199)	peak_167:Chr1(5455000-5457799)	peak_167:Chr1(5418400-5428199)	peak_167:Chr1(5420400-5426999)
peak_168:Chr1(1748400-1749399)	peak_168:Chr1(1873800-1877799)	peak_168:Chr1(1754200-1754999)	peak_168:Chr1(5473200-5477399)	peak_168:Chr1(5454400-5456199)	peak_168:Chr1(5455000-5456399)
peak_169:Chr1(1754200-1756199)	peak_169:Chr1(1879400-1880999)	peak_169:Chr1(1768000-1772399)	peak_169:Chr1(5483000-5486399)	peak_169:Chr1(5474200-5477399)	peak_169:Chr1(5473000-5477399)
peak_170:Chr1(1768200-1775399)	peak_170:Chr1(1888400-1889399)	peak_170:Chr1(1776200-1778599)	peak_170:Chr1(5503800-5510599)	peak_170:Chr1(5501800-5510599)	peak_170:Chr1(5503200-5509999)
peak_171:Chr1(1776200-1778399)	peak_171:Chr1(1902200-1911399)	peak_171:Chr1(1781000-1783799)	peak_171:Chr1(5521800-5526799)	peak_171:Chr1(5520000-5520399)	peak_171:Chr1(5532400-5638599)
peak_172:Chr1(1781000-1783999)	peak_172:Chr1(1926200-1934799)	peak_172:Chr1(1788600-1791799)	peak_172:Chr1(5533000-5638599)	peak_172:Chr1(5521400-5526599)	peak_172:Chr1(5643200-5654599)
peak_173:Chr1(1790400-1791599)	peak_173:Chr1(1938200-1943199)	peak_173:Chr1(1801800-1803199)	peak_173:Chr1(5643000-5654599)	peak_173:Chr1(5533000-5638399)	peak_173:Chr1(5655600-5663599)
peak_174:Chr1(1816200-1817999)	peak_174:Chr1(1944200-1945199)	peak_174:Chr1(1815800-1818199)	peak_174:Chr1(5655600-5664199)	peak_174:Chr1(5642000-5664399)	peak_174:Chr1(5693800-5697199)
peak_175:Chr1(1832800-1840199)	peak_175:Chr1(1954400-1956599)	peak_175:Chr1(1832800-1836199)	peak_175:Chr1(5691800-5696799)	peak_175:Chr1(5679600-5684799)	peak_175:Chr1(5726200-5733999)
peak_176:Chr1(1842800-1845399)	peak_176:Chr1(1960200-1963599)	peak_176:Chr1(1837000-1840999)	peak_176:Chr1(5726400-5734599)	peak_176:Chr1(5694000-5697199)	peak_176:Chr1(5748800-5755199)
peak_177:Chr1(1849800-1851999)	peak_177:Chr1(1966000-1969199)	peak_177:Chr1(1843000-1845999)	peak_177:Chr1(5748200-5753599)	peak_177:Chr1(5714200-5715399)	peak_177:Chr1(5797600-5803399)
peak_178:Chr1(1867400-1870799)	peak_178:Chr1(1974600-1976999)	peak_178:Chr1(1849600-1850999)	peak_178:Chr1(5785800-5792799)	peak_178:Chr1(5726400-5734399)	peak_178:Chr1(5846400-5849799)
peak_179:Chr1(1875400-1877999)	peak_179:Chr1(1980800-1983399)	peak_179:Chr1(1857000-1858599)	peak_179:Chr1(5797600-5803199)	peak_179:Chr1(5749000-5755399)	peak_179:Chr1(5856600-5874199)
peak_180:Chr1(1879400-1880999)	peak_180:Chr1(1986800-1987199)	peak_180:Chr1(1864400-1866199)	peak_180:Chr1(5846400-5849599)	peak_180:Chr1(5785600-5791399)	peak_180:Chr1(5875000-5880799)
peak_181:Chr1(1888200-1889399)	peak_181:Chr1(1988800-1989599)	peak_181:Chr1(1867400-1871199)	peak_181:Chr1(5856400-5881399)	peak_181:Chr1(5797600-5802199)	peak_181:Chr1(5943400-5980999)
peak_182:Chr1(1901800-1910999)	peak_182:Chr1(1995800-2000399)	peak_182:Chr1(1873000-1878399)	peak_182:Chr1(5943400-5980999)	peak_182:Chr1(5846400-5849599)	peak_182:Chr1(5982000-5985799)
peak_183:Chr1(1912000-1915399)	peak_183:Chr1(2001800-2004199)	peak_183:Chr1(1879400-1880999)	peak_183:Chr1(5982000-5985799)	peak_183:Chr1(5856200-5865399)	peak_183:Chr1(5989200-5989599)
peak_184:Chr1(1926000-1927999)	peak_184:Chr1(2014600-2018599)	peak_184:Chr1(1888400-1889599)	peak_184:Chr1(5999800-6006399)	peak_184:Chr1(5866600-5879999)	peak_184:Chr1(5999800-6006199)
peak_185:Chr1(1929000-1933999)	peak_185:Chr1(2022400-2022999)	peak_185:Chr1(1902200-1904799)	peak_185:Chr1(6026600-6052199)	peak_185:Chr1(5944000-5980999)	peak_185:Chr1(6026800-6034199)
peak_186:Chr1(1938200-1942999)	peak_186:Chr1(2042000-2045399)	peak_186:Chr1(1906600-1910799)	peak_186:Chr1(6053600-6062799)	peak_186:Chr1(5982000-5985799)	peak_186:Chr1(6035000-6048599)
peak_187:Chr1(1943800-1945199)	peak_187:Chr1(2048000-2049599)	peak_187:Chr1(1912000-1916199)	peak_187:Chr1(6067400-6069199)	peak_187:Chr1(5989000-5989599)	peak_187:Chr1(6049400-6063199)
peak_188:Chr1(1948800-1949999)	peak_188:Chr1(2051000-2054399)	peak_188:Chr1(1925600-1927999)	peak_188:Chr1(6083200-6086399)	peak_188:Chr1(6000000-6005799)	peak_188:Chr1(6067200-6070799)
peak_189:Chr1(1954000-1956399)	peak_189:Chr1(2056000-2062399)	peak_189:Chr1(1929600-1932399)	peak_189:Chr1(6089000-6091599)	peak_189:Chr1(6026000-6033999)	peak_189:Chr1(6082800-6086599)
peak_190:Chr1(1959400-1963599)	peak_190:Chr1(2063800-2066999)	peak_190:Chr1(1933600-1934799)	peak_190:Chr1(6098600-6111399)	peak_190:Chr1(6034800-6049599)	peak_190:Chr1(6089000-6089799)
peak_191:Chr1(1966000-1967399)	peak_191:Chr1(2071400-2078599)	peak_191:Chr1(1938800-1943199)	peak_191:Chr1(6139400-6149799)	peak_191:Chr1(6053200-6062399)	peak_191:Chr1(6097600-6113399)
peak_192:Chr1(1968200-1969199)	peak_192:Chr1(2084600-2085799)	peak_192:Chr1(1944200-1945399)	peak_192:Chr1(6152000-6153999)	peak_192:Chr1(6067400-6069199)	peak_192:Chr1(6140800-6143399)
peak_193:Chr1(1974000-1976999)	peak_193:Chr1(2111600-2112999)	peak_193:Chr1(1954400-1956599)	peak_193:Chr1(6156000-6157999)	peak_193:Chr1(6070200-6070799)	peak_193:Chr1(6146200-6149799)
peak_194:Chr1(1980600-1983199)	peak_194:Chr1(2120000-2121999)	peak_194:Chr1(1960200-1963599)	peak_194:Chr1(6167400-6174399)	peak_194:Chr1(6082800-6086799)	peak_194:Chr1(6152400-6153999)
peak_195:Chr1(1984000-1987199)	peak_195:Chr1(2130400-2133999)	peak_195:Chr1(1966000-1967399)	peak_195:Chr1(6183000-6193999)	peak_195:Chr1(6089200-6091399)	peak_195:Chr1(6167400-6174399)
peak_196:Chr1(1988600-1989399)	peak_196:Chr1(2137200-2138599)	peak_196:Chr1(1968400-1969199)	peak_196:Chr1(6213200-6217799)	peak_196:Chr1(6098400-6110599)	peak_196:Chr1(6182800-6193999)
peak_197:Chr1(1993600-1994199)	peak_197:Chr1(2153800-2156599)	peak_197:Chr1(1974600-1978799)	peak_197:Chr1(6228200-6241199)	peak_197:Chr1(6111800-6112999)	peak_197:Chr1(6212200-6217999)
peak_198:Chr1(1996000-2000399)	peak_198:Chr1(2202400-2204799)	peak_198:Chr1(1980600-1983399)	peak_198:Chr1(6288000-6289599)	peak_198:Chr1(6139600-6143399)	peak_198:Chr1(6222400-6224999)
peak_199:Chr1(2001800-2004199)	peak_199:Chr1(2221800-2222799)	peak_199:Chr1(1986800-1987199)	peak_199:Chr1(6324600-6327399)	peak_199:Chr1(6144800-6149799)	peak_199:Chr1(6225800-6241199)
peak_200:Chr1(2014600-2016399)	peak_200:Chr1(2224200-2225199)	peak_200:Chr1(1988600-1989599)	peak_200:Chr1(6331800-6348999)	peak_200:Chr1(6152000-6153999)	peak_200:Chr1(6288000-6289599)
peak_201:Chr1(2021800-2022999)	peak_201:Chr1(2245600-2246999)	peak_201:Chr1(1993400-1994199)	peak_201:Chr1(6350800-6374199)	peak_201:Chr1(6155800-6158999)	peak_201:Chr1(6330200-6348399)
peak_202:Chr1(2024200-2024399)	peak_202:Chr1(2253600-2255199)	peak_202:Chr1(1996000-1999599)	peak_202:Chr1(6375000-6390799)	peak_202:Chr1(6167400-6174399)	peak_202:Chr1(6349200-6390399)
peak_203:Chr1(2041000-2044799)	peak_203:Chr1(2261600-2262599)	peak_203:Chr1(2001800-2004999)	peak_203:Chr1(6391800-6393999)	peak_203:Chr1(6182600-6193999)	peak_203:Chr1(6396000-6404799)
peak_204:Chr1(2048600-2049599)	peak_204:Chr1(2270000-2277799)	peak_204:Chr1(2014600-2016399)	peak_204:Chr1(6396000-6417799)	peak_204:Chr1(6213000-6217399)	peak_204:Chr1(6407200-6417799)
peak_205:Chr1(2051400-2054199)	peak_205:Chr1(2282000-2285599)	peak_205:Chr1(2021800-2022999)	peak_205:Chr1(6464200-6468399)	peak_205:Chr1(6224200-6239999)	peak_205:Chr1(6487000-6491999)
peak_206:Chr1(2055400-2061999)	peak_206:Chr1(2292000-2292799)	peak_206:Chr1(2038000-2038799)	peak_206:Chr1(6486000-6491999)	peak_206:Chr1(6288000-6289599)	peak_206:Chr1(6494400-6498199)
peak_207:Chr1(2063800-2066999)	peak_207:Chr1(2293800-2297999)	peak_207:Chr1(2042000-2044799)	peak_207:Chr1(6494400-6500399)	peak_207:Chr1(6324600-6327999)	peak_207:Chr1(6533800-6537999)
peak_208:Chr1(2071400-2074799)	peak_208:Chr1(2351600-2353599)	peak_208:Chr1(2048600-2054199)	peak_208:Chr1(6533800-6545599)	peak_208:Chr1(6332800-6348399)	peak_208:Chr1(6539000-6544799)
peak_209:Chr1(2075600-2079199)	peak_209:Chr1(2354400-2356999)	peak_209:Chr1(2056000-2061999)	peak_209:Chr1(6561400-6569999)	peak_209:Chr1(6349200-6390599)	peak_209:Chr1(6563800-6569999)
peak_210:Chr1(2082400-2085799)	peak_210:Chr1(2358000-2360999)	peak_210:Chr1(2063800-2066999)	peak_210:Chr1(6588200-6629999)	peak_210:Chr1(6392200-6406599)	peak_210:Chr1(6586000-6610999)
peak_211:Chr1(2101600-2103199)	peak_211:Chr1(2374600-2378999)	peak_211:Chr1(2071400-2078799)	peak_211:Chr1(6648600-6650799)	peak_211:Chr1(6408000-6409199)	peak_211:Chr1(6616200-6626599)
peak_212:Chr1(2111600-2112999)	peak_212:Chr1(2381400-2382799)	peak_212:Chr1(2084200-2085599)	peak_212:Chr1(6669200-6690599)	peak_212:Chr1(6410000-6417799)	peak_212:Chr1(6627600-6629799)
peak_213:Chr1(2120000-2122399)	peak_213:Chr1(2384200-2385599)	peak_213:Chr1(2111000-2112999)	peak_213:Chr1(6691600-6695799)	peak_213:Chr1(6485800-6502599)	peak_213:Chr1(6649400-6651599)
peak_214:Chr1(2131000-2133199)	peak_214:Chr1(2396200-2397399)	peak_214:Chr1(2120000-2121999)	peak_214:Chr1(6800000-6813399)	peak_214:Chr1(6521400-6522599)	peak_214:Chr1(6668800-6695999)
peak_215:Chr1(2137400-2138599)	peak_215:Chr1(2400800-2404399)	peak_215:Chr1(2131000-2133999)	peak_215:Chr1(6843600-6854799)	peak_215:Chr1(6533600-6545599)	peak_215:Chr1(6799800-6812399)
peak_216:Chr1(2153800-2155999)	peak_216:Chr1(2405200-2407199)	peak_216:Chr1(2137600-2138599)	peak_216:Chr1(6855800-6864999)	peak_216:Chr1(6562000-6567199)	peak_216:Chr1(6846200-6854799)
peak_217:Chr1(2202000-2205199)	peak_217:Chr1(2414200-2417199)	peak_217:Chr1(2154000-2155999)	peak_217:Chr1(6868600-6870999)	peak_217:Chr1(6586400-6612199)	peak_217:Chr1(6855800-6865399)
peak_218:Chr1(2221600-2222799)	peak_218:Chr1(2421200-2423599)	peak_218:Chr1(2202200-2204399)	peak_218:Chr1(6871800-6876999)	peak_218:Chr1(6613400-6615199)	peak_218:Chr1(6883200-6885599)
peak_219:Chr1(2229000-2229599)	peak_219:Chr1(2434800-2436399)	peak_219:Chr1(2221600-2222799)	peak_219:Chr1(6883000-6885799)	peak_219:Chr1(6616000-6632599)	peak_219:Chr1(6909000-6923999)
peak_220:Chr1(2245600-2246999)	peak_220:Chr1(2501400-2502199)	peak_220:Chr1(2224200-2227399)	peak_220:Chr1(6908800-6923999)	peak_220:Chr1(6648600-6650799)	peak_220:Chr1(6944600-6946199)
peak_221:Chr1(2253000-2255199)	peak_221:Chr1(2531200-2531399)	peak_221:Chr1(2229000-2229799)	peak_221:Chr1(6947000-6950799)	peak_221:Chr1(6667000-6694799)	peak_221:Chr1(6976200-6979799)
peak_222:Chr1(2261600-2262599)	peak_222:Chr1(2549800-2552199)	peak_222:Chr1(2245600-2246999)	peak_222:Chr1(6953400-6957199)	peak_222:Chr1(6733600-6735799)	peak_222:Chr1(6989000-7006599)
peak_223:Chr1(2270000-2278399)	peak_223:Chr1(2560600-2561999)	peak_223:Chr1(2252000-2255199)	peak_223:Chr1(6976400-6979599)	peak_223:Chr1(6799800-6813399)	peak_223:Chr1(7008800-7015599)
peak_224:Chr1(2282600-2285399)	peak_224:Chr1(2566400-2570599)	peak_224:Chr1(2257200-2258199)	peak_224:Chr1(6989000-7018799)	peak_224:Chr1(6818400-6820199)	peak_224:Chr1(7030000-7035799)
peak_225:Chr1(2292200-2292799)	peak_225:Chr1(2571400-2571999)	peak_225:Chr1(2259200-2262599)	peak_225:Chr1(7030200-7035799)	peak_225:Chr1(6843600-6854599)	peak_225:Chr1(7053000-7063399)
peak_226:Chr1(2293800-2298599)	peak_226:Chr1(2577600-2578399)	peak_226:Chr1(2270000-2273599)	peak_226:Chr1(7057000-7087199)	peak_226:Chr1(6855600-6865399)	peak_226:Chr1(7064200-7065199)
peak_227:Chr1(2352200-2353599)	peak_227:Chr1(2581600-2583799)	peak_227:Chr1(2274400-2276799)	peak_227:Chr1(7135800-7161599)	peak_227:Chr1(6881000-6885599)	peak_227:Chr1(7070200-7077199)
peak_228:Chr1(2354600-2355799)	peak_228:Chr1(2584600-2589199)	peak_228:Chr1(2282200-2285599)	peak_228:Chr1(7167400-7169599)	peak_228:Chr1(6909200-6924599)	peak_228:Chr1(7078800-7079399)
peak_229:Chr1(2359600-2360399)	peak_229:Chr1(2590200-2594599)	peak_229:Chr1(2292200-2292599)	peak_229:Chr1(7176600-7189399)	peak_229:Chr1(6974800-6980999)	peak_229:Chr1(7080800-7085599)
peak_230:Chr1(2374600-2378999)	peak_230:Chr1(2599200-2601199)	peak_230:Chr1(2293400-2298599)	peak_230:Chr1(7215600-7230399)	peak_230:Chr1(6987800-7007799)	peak_230:Chr1(7135200-7161599)
peak_231:Chr1(2381600-2382999)	peak_231:Chr1(2621800-2623399)	peak_231:Chr1(2352200-2352799)	peak_231:Chr1(7233200-7244999)	peak_231:Chr1(7008600-7016599)	peak_231:Chr1(7178400-7189399)
peak_232:Chr1(2384600-2387399)	peak_232:Chr1(2632000-2633799)	peak_232:Chr1(2354600-2356999)	peak_232:Chr1(7257000-7262799)	peak_232:Chr1(7022400-7023799)	peak_232:Chr1(7215600-7229799)
peak_233:Chr1(2396000-2397399)	peak_233:Chr1(2643200-2644599)	peak_233:Chr1(2359200-2360599)	peak_233:Chr1(7296200-7304999)	peak_233:Chr1(7029800-7035799)	peak_233:Chr1(7236400-7245599)
peak_234:Chr1(2400800-2401399)	peak_234:Chr1(2651400-2655599)	peak_234:Chr1(2361600-2363399)	peak_234:Chr1(7306000-7324999)	peak_234:Chr1(7052800-7063399)	peak_234:Chr1(7256800-7261599)
peak_235:Chr1(2402200-2404799)	peak_235:Chr1(2663000-2664999)	peak_235:Chr1(2372600-2375999)	peak_235:Chr1(7345000-7346799)	peak_235:Chr1(7064400-7085399)	peak_235:Chr1(7275200-7277199)
peak_236:Chr1(2405600-2407399)	peak_236:Chr1(2668800-2669199)	peak_236:Chr1(2377200-2378199)	peak_236:Chr1(7423000-7433399)	peak_236:Chr1(7136000-7165199)	peak_236:Chr1(7295800-7298999)
peak_237:Chr1(2414200-2417199)	peak_237:Chr1(2673600-2676799)	peak_237:Chr1(2381400-2382799)	peak_237:Chr1(7534800-7543399)	peak_237:Chr1(7178400-7189399)	peak_237:Chr1(7307200-7325199)
peak_238:Chr1(2422200-2423599)	peak_238:Chr1(2684200-2696799)	peak_238:Chr1(2384400-2386999)	peak_238:Chr1(7605400-7607199)	peak_238:Chr1(7216200-7229799)	peak_238:Chr1(7345600-7348599)
peak_239:Chr1(2434800-2436399)	peak_239:Chr1(2698400-2698999)	peak_239:Chr1(2396000-2397399)	peak_239:Chr1(7616400-7628199)	peak_239:Chr1(7236400-7243999)	peak_239:Chr1(7423000-7431799)
peak_240:Chr1(2501400-2502399)	peak_240:Chr1(2702600-2706799)	peak_240:Chr1(2400000-2404599)	peak_240:Chr1(7657200-7658999)	peak_240:Chr1(7256800-7261399)	peak_240:Chr1(7615000-7620399)
peak_241:Chr1(2549600-2552199)	peak_241:Chr1(2709600-2711799)	peak_241:Chr1(2406400-2407599)	peak_241:Chr1(7660200-7664399)	peak_241:Chr1(7276000-7278399)	peak_241:Chr1(7621800-7629799)
peak_242:Chr1(2560600-2561999)	peak_242:Chr1(2713200-2714199)	peak_242:Chr1(2414200-2418799)	peak_242:Chr1(7685800-7707999)	peak_242:Chr1(7285000-7286599)	peak_242:Chr1(7660200-7661799)
peak_243:Chr1(2566400-2570599)	peak_243:Chr1(2717000-2719199)	peak_243:Chr1(2421200-2423999)	peak_243:Chr1(7741600-7750399)	peak_243:Chr1(7296400-7303999)	peak_243:Chr1(7673200-7676199)
peak_244:Chr1(2571400-2571999)	peak_244:Chr1(2721400-2722999)	peak_244:Chr1(2434400-2436399)	peak_244:Chr1(7755200-7761599)	peak_244:Chr1(7307000-7325199)	peak_244:Chr1(7685800-7702199)
peak_245:Chr1(2577600-2578399)	peak_245:Chr1(2725600-2726799)	peak_245:Chr1(2500400-2502399)	peak_245:Chr1(7762600-7763399)	peak_245:Chr1(7345400-7346999)	peak_245:Chr1(7703600-7708799)
peak_246:Chr1(2581600-2583799)	peak_246:Chr1(2741400-2743399)	peak_246:Chr1(2540400-2541399)	peak_246:Chr1(7764400-7780799)	peak_246:Chr1(7423000-7433399)	peak_246:Chr1(7742000-7749199)
peak_247:Chr1(2585200-2589599)	peak_247:Chr1(2756800-2757999)	peak_247:Chr1(2550200-2552199)	peak_247:Chr1(7794800-7802199)	peak_247:Chr1(7536400-7538399)	peak_247:Chr1(7752400-7761599)
peak_248:Chr1(2591200-2594599)	peak_248:Chr1(2765600-2768999)	peak_248:Chr1(2553400-2553999)	peak_248:Chr1(7814400-7818799)	peak_248:Chr1(7540400-7543399)	peak_248:Chr1(7762600-7763399)
peak_249:Chr1(2599200-2601399)	peak_249:Chr1(2770000-2773399)	peak_249:Chr1(2561800-2561999)	peak_249:Chr1(7820200-7821599)	peak_249:Chr1(7616800-7620799)	peak_249:Chr1(7764400-7778199)
peak_250:Chr1(2622400-2623399)	peak_250:Chr1(2777000-2777599)	peak_250:Chr1(2566400-2568799)	peak_250:Chr1(7837200-7852799)	peak_250:Chr1(7621800-7628799)	peak_250:Chr1(7795600-7804399)
peak_251:Chr1(2632400-2633599)	peak_251:Chr1(2779000-2780599)	peak_251:Chr1(2571400-2572199)	peak_251:Chr1(7855400-7858399)	peak_251:Chr1(7656800-7659399)	peak_251:Chr1(7814200-7821599)
peak_252:Chr1(2643200-2644799)	peak_252:Chr1(2783000-2783799)	peak_252:Chr1(2577600-2578999)	peak_252:Chr1(7904800-7916599)	peak_252:Chr1(7660200-7663999)	peak_252:Chr1(7822800-7823999)
peak_253:Chr1(2652400-2655399)	peak_253:Chr1(2787600-2789599)	peak_253:Chr1(2581800-2584399)	peak_253:Chr1(7922800-7926799)	peak_253:Chr1(7684000-7706599)	peak_253:Chr1(7838800-7852799)
peak_254:Chr1(2663600-2665399)	peak_254:Chr1(2790600-2792799)	peak_254:Chr1(2585200-2585999)	peak_254:Chr1(7927800-7936199)	peak_254:Chr1(7743000-7750399)	peak_254:Chr1(7856400-7858199)
peak_255:Chr1(2668800-2668999)	peak_255:Chr1(2800000-2801999)	peak_255:Chr1(2587200-2589199)	peak_255:Chr1(7938200-7951799)	peak_255:Chr1(7754000-7761599)	peak_255:Chr1(7906400-7916599)
peak_256:Chr1(2673600-2675799)	peak_256:Chr1(2806000-2807799)	peak_256:Chr1(2591200-2594599)	peak_256:Chr1(7959200-7990399)	peak_256:Chr1(7762600-7763399)	peak_256:Chr1(7928600-7950399)
peak_257:Chr1(2686600-2688199)	peak_257:Chr1(2810600-2816399)	peak_257:Chr1(2598600-2601999)	peak_257:Chr1(7995000-8005999)	peak_257:Chr1(7764400-7780599)	peak_257:Chr1(7957800-7986599)
peak_258:Chr1(2693400-2696199)	peak_258:Chr1(2817800-2821199)	peak_258:Chr1(2622400-2624199)	peak_258:Chr1(8009400-8013799)	peak_258:Chr1(7793800-7802399)	peak_258:Chr1(7987400-7989999)
peak_259:Chr1(2702400-2704799)	peak_259:Chr1(2836000-2839199)	peak_259:Chr1(2631400-2633799)	peak_259:Chr1(8015400-8020799)	peak_259:Chr1(7810800-7811599)	peak_259:Chr1(7995600-8003999)
peak_260:Chr1(2709000-2712399)	peak_260:Chr1(2843400-2844199)	peak_260:Chr1(2643600-2644799)	peak_260:Chr1(8022000-8048199)	peak_260:Chr1(7814200-7818599)	peak_260:Chr1(8015400-8020799)
peak_261:Chr1(2713200-2714399)	peak_261:Chr1(2845200-2849399)	peak_261:Chr1(2649400-2653999)	peak_261:Chr1(8055600-8056199)	peak_261:Chr1(7822800-7823999)	peak_261:Chr1(8022200-8048199)
peak_262:Chr1(2716200-2718799)	peak_262:Chr1(2852000-2853999)	peak_262:Chr1(2661800-2664999)	peak_262:Chr1(8057200-8064599)	peak_262:Chr1(7838600-7858999)	peak_262:Chr1(8057000-8062999)
peak_263:Chr1(2741200-2743199)	peak_263:Chr1(2856400-2858399)	peak_263:Chr1(2673200-2674999)	peak_263:Chr1(8070600-8082799)	peak_263:Chr1(7904800-7916599)	peak_263:Chr1(8070600-8092799)
peak_264:Chr1(2765200-2768799)	peak_264:Chr1(2864800-2868599)	peak_264:Chr1(2687400-2687999)	peak_264:Chr1(8087000-8093199)	peak_264:Chr1(7928200-7937199)	peak_264:Chr1(8101800-8118999)
peak_265:Chr1(2770000-2771399)	peak_265:Chr1(2871800-2875399)	peak_265:Chr1(2690800-2696199)	peak_265:Chr1(8102000-8117399)	peak_265:Chr1(7938000-7950399)	peak_265:Chr1(8120200-8162799)
peak_266:Chr1(2777000-2777599)	peak_266:Chr1(2886800-2889399)	peak_266:Chr1(2702400-2704599)	peak_266:Chr1(8120600-8156599)	peak_266:Chr1(7958200-7986599)	peak_266:Chr1(8188800-8198999)
peak_267:Chr1(2779000-2780399)	peak_267:Chr1(2892600-2897999)	peak_267:Chr1(2710000-2712399)	peak_267:Chr1(8159000-8162399)	peak_267:Chr1(7987400-7990199)	peak_267:Chr1(8201000-8203399)
peak_268:Chr1(2783000-2783799)	peak_268:Chr1(2898800-2899999)	peak_268:Chr1(2713200-2714399)	peak_268:Chr1(8188800-8198799)	peak_268:Chr1(7996800-7999599)	peak_268:Chr1(8226600-8231799)
peak_269:Chr1(2788000-2792999)	peak_269:Chr1(2901800-2904199)	peak_269:Chr1(2716200-2719399)	peak_269:Chr1(8201800-8203199)	peak_269:Chr1(8000400-8005399)	peak_269:Chr1(8245600-8253599)
peak_270:Chr1(2800400-2803199)	peak_270:Chr1(2920200-2921599)	peak_270:Chr1(2721400-2722599)	peak_270:Chr1(8218400-8219399)	peak_270:Chr1(8008800-8020799)	peak_270:Chr1(8301800-8314799)
peak_271:Chr1(2811400-2816399)	peak_271:Chr1(2930600-2932199)	peak_271:Chr1(2725400-2726999)	peak_271:Chr1(8224600-8230799)	peak_271:Chr1(8022200-8048999)	peak_271:Chr1(8317600-8328799)
peak_272:Chr1(2817800-2821799)	peak_272:Chr1(2954400-2955599)	peak_272:Chr1(2741200-2743399)	peak_272:Chr1(8244200-8250999)	peak_272:Chr1(8057200-8064199)	peak_272:Chr1(8344200-8352599)
peak_273:Chr1(2837200-2838799)	peak_273:Chr1(2957000-2959599)	peak_273:Chr1(2756800-2760399)	peak_273:Chr1(8301200-8314799)	peak_273:Chr1(8070200-8085799)	peak_273:Chr1(8362200-8368799)
peak_274:Chr1(2843600-2844199)	peak_274:Chr1(2960600-2967399)	peak_274:Chr1(2765600-2768999)	peak_274:Chr1(8316000-8329199)	peak_274:Chr1(8087000-8095599)	peak_274:Chr1(8392200-8396799)
peak_275:Chr1(2847600-2849399)	peak_275:Chr1(2979000-2980399)	peak_275:Chr1(2770000-2771399)	peak_275:Chr1(8343600-8353999)	peak_275:Chr1(8102200-8117599)	peak_275:Chr1(8408600-8411799)
peak_276:Chr1(2856400-2858399)	peak_276:Chr1(2982000-2989399)	peak_276:Chr1(2777000-2777599)	peak_276:Chr1(8362200-8369199)	peak_276:Chr1(8118400-8156399)	peak_276:Chr1(8447000-8458999)
peak_277:Chr1(2864400-2868599)	peak_277:Chr1(3004800-3006999)	peak_277:Chr1(2779000-2781399)	peak_277:Chr1(8392200-8395599)	peak_277:Chr1(8159400-8162599)	peak_277:Chr1(8470600-8473799)
peak_278:Chr1(2872000-2874799)	peak_278:Chr1(3013400-3018999)	peak_278:Chr1(2783000-2783799)	peak_278:Chr1(8408600-8412399)	peak_278:Chr1(8190200-8198599)	peak_278:Chr1(8577400-8580599)
peak_279:Chr1(2886800-2889399)	peak_279:Chr1(3025800-3029199)	peak_279:Chr1(2787600-2793599)	peak_279:Chr1(8447000-8456199)	peak_279:Chr1(8218400-8219399)	peak_279:Chr1(8581600-8591399)
peak_280:Chr1(2892200-2899999)	peak_280:Chr1(3030400-3040599)	peak_280:Chr1(2800000-2804999)	peak_280:Chr1(8469800-8473799)	peak_280:Chr1(8226600-8231199)	peak_280:Chr1(8742200-8749999)
peak_281:Chr1(2902800-2903999)	peak_281:Chr1(3043200-3049999)	peak_281:Chr1(2810400-2811599)	peak_281:Chr1(8577200-8577999)	peak_281:Chr1(8245600-8250999)	peak_281:Chr1(8764000-8774599)
peak_282:Chr1(2907000-2908199)	peak_282:Chr1(3051400-3053399)	peak_282:Chr1(2812400-2816399)	peak_282:Chr1(8578800-8580799)	peak_282:Chr1(8302400-8314799)	peak_282:Chr1(8781400-8786399)
peak_283:Chr1(2920400-2921599)	peak_283:Chr1(3054400-3056999)	peak_283:Chr1(2817800-2821999)	peak_283:Chr1(8584800-8591399)	peak_283:Chr1(8316000-8328599)	peak_283:Chr1(8815000-8816999)
peak_284:Chr1(2930800-2932399)	peak_284:Chr1(3083400-3084799)	peak_284:Chr1(2836200-2837599)	peak_284:Chr1(8744400-8749799)	peak_284:Chr1(8345000-8352799)	peak_284:Chr1(8822000-8822599)
peak_285:Chr1(2954400-2955599)	peak_285:Chr1(3087600-3094399)	peak_285:Chr1(2843200-2844199)	peak_285:Chr1(8764000-8775399)	peak_285:Chr1(8362800-8368799)	peak_285:Chr1(8827800-8829599)
peak_286:Chr1(2957000-2967199)	peak_286:Chr1(3102600-3105599)	peak_286:Chr1(2845800-2848199)	peak_286:Chr1(8814800-8816999)	peak_286:Chr1(8391600-8396199)	peak_286:Chr1(8836800-8839599)
peak_287:Chr1(2979000-2980399)	peak_287:Chr1(3106800-3107199)	peak_287:Chr1(2856400-2858399)	peak_287:Chr1(8837000-8840799)	peak_287:Chr1(8446800-8457199)	peak_287:Chr1(8875600-8876799)
peak_288:Chr1(2982200-2989399)	peak_288:Chr1(3113000-3113999)	peak_288:Chr1(2866000-2867599)	peak_288:Chr1(8883200-8884199)	peak_288:Chr1(8470600-8472799)	peak_288:Chr1(8883000-8884199)
peak_289:Chr1(3004800-3006199)	peak_289:Chr1(3127600-3131599)	peak_289:Chr1(2886800-2889399)	peak_289:Chr1(8901200-8903799)	peak_289:Chr1(8576800-8577999)	peak_289:Chr1(8901200-8902999)
peak_290:Chr1(3013000-3018799)	peak_290:Chr1(3139200-3140199)	peak_290:Chr1(2892200-2897999)	peak_290:Chr1(8905200-8916799)	peak_290:Chr1(8578800-8580799)	peak_290:Chr1(8907400-8917599)
peak_291:Chr1(3025600-3028799)	peak_291:Chr1(3151400-3151999)	peak_291:Chr1(2898800-2899999)	peak_291:Chr1(8960800-8962999)	peak_291:Chr1(8584600-8591399)	peak_291:Chr1(8992400-9002399)
peak_292:Chr1(3029600-3039799)	peak_292:Chr1(3222200-3226399)	peak_292:Chr1(2902800-2904199)	peak_292:Chr1(8971400-8972599)	peak_292:Chr1(8744400-8749799)	peak_292:Chr1(9141000-9142999)
peak_293:Chr1(3043600-3048399)	peak_293:Chr1(3238800-3239599)	peak_293:Chr1(2907000-2908199)	peak_293:Chr1(8992800-9003399)	peak_293:Chr1(8764000-8775199)	peak_293:Chr1(9148400-9152799)
peak_294:Chr1(3051400-3053399)	peak_294:Chr1(3241000-3245399)	peak_294:Chr1(2920400-2921599)	peak_294:Chr1(9148600-9151999)	peak_294:Chr1(8781400-8786399)	peak_294:Chr1(9171400-9173399)
peak_295:Chr1(3054400-3057399)	peak_295:Chr1(3257600-3263599)	peak_295:Chr1(2925800-2926399)	peak_295:Chr1(9183000-9194199)	peak_295:Chr1(8815000-8816999)	peak_295:Chr1(9183000-9184399)
peak_296:Chr1(3082800-3084599)	peak_296:Chr1(3319600-3321599)	peak_296:Chr1(2930200-2932799)	peak_296:Chr1(9237800-9240599)	peak_296:Chr1(8828000-8828999)	peak_296:Chr1(9185400-9194199)
peak_297:Chr1(3088800-3090999)	peak_297:Chr1(3322600-3323399)	peak_297:Chr1(2954400-2955799)	peak_297:Chr1(9249200-9254799)	peak_297:Chr1(8837000-8839999)	peak_297:Chr1(9238000-9240599)
peak_298:Chr1(3091800-3093399)	peak_298:Chr1(3328800-3331999)	peak_298:Chr1(2957000-2959999)	peak_298:Chr1(9288600-9290599)	peak_298:Chr1(8883000-8884199)	peak_298:Chr1(9249600-9256599)
peak_299:Chr1(3103000-3105399)	peak_299:Chr1(3334000-3337799)	peak_299:Chr1(2960800-2967799)	peak_299:Chr1(9302000-9318199)	peak_299:Chr1(8901400-8902999)	peak_299:Chr1(9288600-9289199)
peak_300:Chr1(3113000-3114199)	peak_300:Chr1(3353200-3355399)	peak_300:Chr1(2982000-2989399)	peak_300:Chr1(9339400-9342599)	peak_300:Chr1(8907400-8918199)	peak_300:Chr1(9303000-9318399)
peak_301:Chr1(3139200-3140399)	peak_301:Chr1(3356200-3357999)	peak_301:Chr1(3004800-3006199)	peak_301:Chr1(9343400-9353799)	peak_301:Chr1(8960600-8961399)	peak_301:Chr1(9339800-9352799)
peak_302:Chr1(3196800-3197399)	peak_302:Chr1(3364200-3367799)	peak_302:Chr1(3013400-3019799)	peak_302:Chr1(9396600-9398399)	peak_302:Chr1(8992800-9002799)	peak_302:Chr1(9396400-9397999)
peak_303:Chr1(3222200-3225799)	peak_303:Chr1(3376400-3378199)	peak_303:Chr1(3025600-3028799)	peak_303:Chr1(9400800-9406999)	peak_303:Chr1(9148600-9151399)	peak_303:Chr1(9400600-9405199)
peak_304:Chr1(3239000-3239599)	peak_304:Chr1(3380800-3381999)	peak_304:Chr1(3030000-3040399)	peak_304:Chr1(9428600-9430799)	peak_304:Chr1(9182600-9184799)	peak_304:Chr1(9422400-9423999)
peak_305:Chr1(3241000-3244599)	peak_305:Chr1(3389200-3390799)	peak_305:Chr1(3043000-3044399)	peak_305:Chr1(9488800-9491799)	peak_305:Chr1(9185600-9194399)	peak_305:Chr1(9428000-9432399)
peak_306:Chr1(3257600-3261799)	peak_306:Chr1(3394800-3400199)	peak_306:Chr1(3045400-3049799)	peak_306:Chr1(9511800-9515999)	peak_306:Chr1(9239000-9240199)	peak_306:Chr1(9488800-9491199)
peak_307:Chr1(3283400-3284599)	peak_307:Chr1(3401200-3403399)	peak_307:Chr1(3051400-3053399)	peak_307:Chr1(9519600-9531399)	peak_307:Chr1(9249200-9254799)	peak_307:Chr1(9512400-9515199)
peak_308:Chr1(3321800-3323599)	peak_308:Chr1(3404800-3406199)	peak_308:Chr1(3054200-3055799)	peak_308:Chr1(9546400-9565799)	peak_308:Chr1(9288600-9289199)	peak_308:Chr1(9519600-9527599)
peak_309:Chr1(3329400-3331999)	peak_309:Chr1(3414800-3416199)	peak_309:Chr1(3082800-3084799)	peak_309:Chr1(9604600-9606599)	peak_309:Chr1(9302000-9319199)	peak_309:Chr1(9529600-9531599)
peak_310:Chr1(3335200-3337199)	peak_310:Chr1(3422400-3424399)	peak_310:Chr1(3089000-3094599)	peak_310:Chr1(9609400-9613399)	peak_310:Chr1(9329800-9332999)	peak_310:Chr1(9545800-9564999)
peak_311:Chr1(3353800-3355399)	peak_311:Chr1(3428200-3432999)	peak_311:Chr1(3097600-3098999)	peak_311:Chr1(9709600-9721199)	peak_311:Chr1(9339800-9352599)	peak_311:Chr1(9603400-9605199)
peak_312:Chr1(3356200-3357999)	peak_312:Chr1(3434400-3435799)	peak_312:Chr1(3103400-3105799)	peak_312:Chr1(9908800-9911399)	peak_312:Chr1(9396600-9398999)	peak_312:Chr1(9607800-9614199)
peak_313:Chr1(3365800-3368199)	peak_313:Chr1(3437200-3437599)	peak_313:Chr1(3112600-3113999)	peak_313:Chr1(10018000-10020999)	peak_313:Chr1(9400600-9406399)	peak_313:Chr1(9710400-9722399)
peak_314:Chr1(3376200-3377799)	peak_314:Chr1(3444000-3450999)	peak_314:Chr1(3128200-3130399)	peak_314:Chr1(10048800-10051399)	peak_314:Chr1(9427800-9430799)	peak_314:Chr1(9774400-9776799)
peak_315:Chr1(3380800-3382199)	peak_315:Chr1(3455000-3457399)	peak_315:Chr1(3139200-3140799)	peak_315:Chr1(10054600-10070999)	peak_315:Chr1(9488800-9489799)	peak_315:Chr1(9777600-9778999)
peak_316:Chr1(3389000-3390799)	peak_316:Chr1(3463800-3469999)	peak_316:Chr1(3151200-3151999)	peak_316:Chr1(10128600-10132199)	peak_316:Chr1(9512800-9515199)	peak_316:Chr1(9907000-9910999)
peak_317:Chr1(3397200-3399999)	peak_317:Chr1(3470800-3477199)	peak_317:Chr1(3181400-3183399)	peak_317:Chr1(10142200-10152999)	peak_317:Chr1(9517800-9527799)	peak_317:Chr1(10018000-10022199)
peak_318:Chr1(3401200-3402999)	peak_318:Chr1(3478000-3485199)	peak_318:Chr1(3222000-3224799)	peak_318:Chr1(10159600-10162199)	peak_318:Chr1(9529600-9531599)	peak_318:Chr1(10054600-10070599)
peak_319:Chr1(3404800-3407599)	peak_319:Chr1(3490800-3493599)	peak_319:Chr1(3238800-3239599)	peak_319:Chr1(10164000-10165799)	peak_319:Chr1(9546000-9564999)	peak_319:Chr1(10128600-10131199)
peak_320:Chr1(3414200-3416199)	peak_320:Chr1(3495000-3496599)	peak_320:Chr1(3241000-3245399)	peak_320:Chr1(10169200-10173799)	peak_320:Chr1(9604000-9606599)	peak_320:Chr1(10144400-10150199)
peak_321:Chr1(3422200-3423799)	peak_321:Chr1(3501200-3503199)	peak_321:Chr1(3257600-3260399)	peak_321:Chr1(10198400-10204799)	peak_321:Chr1(9608200-9613399)	peak_321:Chr1(10163800-10170799)
peak_322:Chr1(3428200-3433199)	peak_322:Chr1(3504200-3506999)	peak_322:Chr1(3283400-3284399)	peak_322:Chr1(10206600-10214199)	peak_322:Chr1(9710600-9721399)	peak_322:Chr1(10198200-10204999)
peak_323:Chr1(3434000-3435799)	peak_323:Chr1(3509400-3513199)	peak_323:Chr1(3319600-3321599)	peak_323:Chr1(10235800-10240199)	peak_323:Chr1(9774600-9778599)	peak_323:Chr1(10207200-10212599)
peak_324:Chr1(3437200-3437599)	peak_324:Chr1(3517400-3522399)	peak_324:Chr1(3322600-3323599)	peak_324:Chr1(10242800-10247799)	peak_324:Chr1(9902200-9902799)	peak_324:Chr1(10223000-10225799)
peak_325:Chr1(3444000-3447399)	peak_325:Chr1(3532200-3534799)	peak_325:Chr1(3329000-3331999)	peak_325:Chr1(10274000-10281199)	peak_325:Chr1(10018200-10020999)	peak_325:Chr1(10235600-10241999)
peak_326:Chr1(3448800-3450399)	peak_326:Chr1(3551000-3552999)	peak_326:Chr1(3334800-3337199)	peak_326:Chr1(10282000-10284599)	peak_326:Chr1(10054600-10070599)	peak_326:Chr1(10242800-10247599)
peak_327:Chr1(3455000-3457399)	peak_327:Chr1(3573000-3575399)	peak_327:Chr1(3353200-3355399)	peak_327:Chr1(10305600-10308999)	peak_327:Chr1(10128800-10131199)	peak_327:Chr1(10259200-10262199)
peak_328:Chr1(3463400-3468799)	peak_328:Chr1(3577800-3582199)	peak_328:Chr1(3356200-3360199)	peak_328:Chr1(10309800-10321599)	peak_328:Chr1(10144200-10150399)	peak_328:Chr1(10274000-10287399)
peak_329:Chr1(3469800-3472199)	peak_329:Chr1(3591200-3592399)	peak_329:Chr1(3366200-3368399)	peak_329:Chr1(10328600-10335999)	peak_329:Chr1(10151200-10152999)	peak_329:Chr1(10304000-10304599)
peak_330:Chr1(3475800-3476999)	peak_330:Chr1(3595000-3596199)	peak_330:Chr1(3376400-3377799)	peak_330:Chr1(10341000-10354599)	peak_330:Chr1(10159600-10162199)	peak_330:Chr1(10305800-10308999)
peak_331:Chr1(3478000-3479799)	peak_331:Chr1(3598200-3602799)	peak_331:Chr1(3380800-3384199)	peak_331:Chr1(10359000-10377199)	peak_331:Chr1(10163400-10169599)	peak_331:Chr1(10309800-10314399)
peak_332:Chr1(3482200-3484799)	peak_332:Chr1(3609400-3611799)	peak_332:Chr1(3389000-3393199)	peak_332:Chr1(10397200-10403399)	peak_332:Chr1(10170400-10172799)	peak_332:Chr1(10316000-10320799)
peak_333:Chr1(3490200-3492999)	peak_333:Chr1(3620800-3625599)	peak_333:Chr1(3395400-3399199)	peak_333:Chr1(10424400-10441199)	peak_333:Chr1(10198200-10204799)	peak_333:Chr1(10328800-10334999)
peak_334:Chr1(3494400-3496599)	peak_334:Chr1(3633000-3635199)	peak_334:Chr1(3401200-3402999)	peak_334:Chr1(10447000-10453199)	peak_334:Chr1(10207000-10212599)	peak_334:Chr1(10340200-10344999)
peak_335:Chr1(3500800-3502799)	peak_335:Chr1(3637400-3641599)	peak_335:Chr1(3414600-3415999)	peak_335:Chr1(10460400-10463199)	peak_335:Chr1(10223200-10225999)	peak_335:Chr1(10346400-10346999)
peak_336:Chr1(3503800-3506999)	peak_336:Chr1(3643000-3646799)	peak_336:Chr1(3422400-3423799)	peak_336:Chr1(10464000-10492799)	peak_336:Chr1(10236000-10240999)	peak_336:Chr1(10350600-10353199)
peak_337:Chr1(3509800-3512999)	peak_337:Chr1(3652200-3653599)	peak_337:Chr1(3427800-3435799)	peak_337:Chr1(10553800-10569799)	peak_337:Chr1(10242600-10247599)	peak_337:Chr1(10358800-10380599)
peak_338:Chr1(3518200-3522799)	peak_338:Chr1(3659000-3659399)	peak_338:Chr1(3437000-3437599)	peak_338:Chr1(10582200-10618999)	peak_338:Chr1(10276600-10280599)	peak_338:Chr1(10387400-10388399)
peak_339:Chr1(3532400-3534799)	peak_339:Chr1(3660800-3666599)	peak_339:Chr1(3444000-3447799)	peak_339:Chr1(10626600-10630399)	peak_339:Chr1(10281800-10284799)	peak_339:Chr1(10396400-10403799)
peak_340:Chr1(3550800-3553399)	peak_340:Chr1(3667600-3673799)	peak_340:Chr1(3448600-3450999)	peak_340:Chr1(10634800-10643599)	peak_340:Chr1(10305600-10308999)	peak_340:Chr1(10426800-10441399)
peak_341:Chr1(3572800-3573599)	peak_341:Chr1(3679000-3683599)	peak_341:Chr1(3455000-3456799)	peak_341:Chr1(10657400-10675199)	peak_341:Chr1(10310000-10320799)	peak_341:Chr1(10447400-10451199)
peak_342:Chr1(3578000-3582399)	peak_342:Chr1(3685400-3688599)	peak_342:Chr1(3464000-3466599)	peak_342:Chr1(10678000-10694199)	peak_342:Chr1(10329400-10331999)	peak_342:Chr1(10460000-10462999)
peak_343:Chr1(3595200-3596199)	peak_343:Chr1(3697600-3699999)	peak_343:Chr1(3467400-3469399)	peak_343:Chr1(10695600-10723599)	peak_343:Chr1(10332800-10334999)	peak_343:Chr1(10464400-10493199)
peak_344:Chr1(3598600-3602799)	peak_344:Chr1(3703200-3705599)	peak_344:Chr1(3470200-3472199)	peak_344:Chr1(10743400-10767799)	peak_344:Chr1(10340200-10345599)	peak_344:Chr1(10504000-10504799)
peak_345:Chr1(3609400-3610599)	peak_345:Chr1(3707800-3709199)	peak_345:Chr1(3474200-3476999)	peak_345:Chr1(10798600-10805399)	peak_345:Chr1(10350600-10351599)	peak_345:Chr1(10531400-10532399)
peak_346:Chr1(3619600-3625399)	peak_346:Chr1(3711200-3714199)	peak_346:Chr1(3477800-3484799)	peak_346:Chr1(10825800-10846399)	peak_346:Chr1(10357000-10358199)	peak_346:Chr1(10535000-10539399)
peak_347:Chr1(3633800-3634799)	peak_347:Chr1(3715600-3718799)	peak_347:Chr1(3490600-3491999)	peak_347:Chr1(10847400-10850999)	peak_347:Chr1(10359000-10380599)	peak_347:Chr1(10552400-10569599)
peak_348:Chr1(3637400-3639999)	peak_348:Chr1(3721800-3723199)	peak_348:Chr1(3494600-3496599)	peak_348:Chr1(10874200-10885199)	peak_348:Chr1(10387400-10388399)	peak_348:Chr1(10577800-10579599)
peak_349:Chr1(3644400-3646599)	peak_349:Chr1(3725000-3729799)	peak_349:Chr1(3499200-3502799)	peak_349:Chr1(10891800-10894599)	peak_349:Chr1(10396400-10403799)	peak_349:Chr1(10581400-10598599)
peak_350:Chr1(3652200-3653999)	peak_350:Chr1(3732800-3734199)	peak_350:Chr1(3503600-3506999)	peak_350:Chr1(10897400-10900599)	peak_350:Chr1(10426800-10442199)	peak_350:Chr1(10599400-10618399)
peak_351:Chr1(3660800-3662599)	peak_351:Chr1(3735200-3736799)	peak_351:Chr1(3516600-3522799)	peak_351:Chr1(10906800-10914999)	peak_351:Chr1(10447000-10451399)	peak_351:Chr1(10635400-10641999)
peak_352:Chr1(3663600-3666399)	peak_352:Chr1(3741000-3746999)	peak_352:Chr1(3532400-3534999)	peak_352:Chr1(10916600-10921999)	peak_352:Chr1(10460400-10463199)	peak_352:Chr1(10657400-10670799)
peak_353:Chr1(3669800-3673799)	peak_353:Chr1(3781400-3781999)	peak_353:Chr1(3550800-3552599)	peak_353:Chr1(10927800-10950199)	peak_353:Chr1(10464200-10492199)	peak_353:Chr1(10672800-10675999)
peak_354:Chr1(3679000-3683399)	peak_354:Chr1(3786200-3788999)	peak_354:Chr1(3574800-3579199)	peak_354:Chr1(10957000-10965599)	peak_354:Chr1(10536200-10538399)	peak_354:Chr1(10678000-10692999)
peak_355:Chr1(3686000-3690799)	peak_355:Chr1(3789800-3790399)	peak_355:Chr1(3580200-3582399)	peak_355:Chr1(10967200-10977399)	peak_355:Chr1(10552400-10553199)	peak_355:Chr1(10697000-10697399)
peak_356:Chr1(3697800-3699999)	peak_356:Chr1(3804000-3808399)	peak_356:Chr1(3594000-3595399)	peak_356:Chr1(10985000-10999199)	peak_356:Chr1(10554000-10569599)	peak_356:Chr1(10701000-10703999)
peak_357:Chr1(3702800-3704999)	peak_357:Chr1(3809200-3812799)	peak_357:Chr1(3596600-3597399)	peak_357:Chr1(11009000-11015999)	peak_357:Chr1(10578000-10598599)	peak_357:Chr1(10708600-10710799)
peak_358:Chr1(3707400-3709399)	peak_358:Chr1(3817400-3820599)	peak_358:Chr1(3598400-3602799)	peak_358:Chr1(11070800-11071799)	peak_358:Chr1(10599400-10618999)	peak_358:Chr1(10712200-10723599)
peak_359:Chr1(3711200-3713199)	peak_359:Chr1(3823600-3824599)	peak_359:Chr1(3609400-3610599)	peak_359:Chr1(11105600-11119999)	peak_359:Chr1(10627200-10630399)	peak_359:Chr1(10745000-10759599)
peak_360:Chr1(3717000-3718799)	peak_360:Chr1(3829200-3833999)	peak_360:Chr1(3620200-3626199)	peak_360:Chr1(11152400-11180399)	peak_360:Chr1(10635200-10642199)	peak_360:Chr1(10760400-10766799)
peak_361:Chr1(3721200-3723199)	peak_361:Chr1(3834800-3850799)	peak_361:Chr1(3633600-3634799)	peak_361:Chr1(11186200-11196199)	peak_361:Chr1(10657400-10675399)	peak_361:Chr1(10797800-10805399)
peak_362:Chr1(3726400-3729199)	peak_362:Chr1(3854800-3855199)	peak_362:Chr1(3637400-3639999)	peak_362:Chr1(11207400-11210999)	peak_362:Chr1(10678600-10693799)	peak_362:Chr1(10822200-10822799)
peak_363:Chr1(3731600-3734799)	peak_363:Chr1(3856800-3857799)	peak_363:Chr1(3643400-3646999)	peak_363:Chr1(11222000-11224999)	peak_363:Chr1(10697000-10723599)	peak_363:Chr1(10826600-10844799)
peak_364:Chr1(3735800-3737799)	peak_364:Chr1(3873000-3878199)	peak_364:Chr1(3652200-3653599)	peak_364:Chr1(11280800-11287399)	peak_364:Chr1(10743600-10767199)	peak_364:Chr1(10845600-10850799)
peak_365:Chr1(3740400-3745799)	peak_365:Chr1(3896000-3901599)	peak_365:Chr1(3658800-3659399)	peak_365:Chr1(11321000-11325199)	peak_365:Chr1(10799400-10801999)	peak_365:Chr1(10880600-10881799)
peak_366:Chr1(3786600-3788999)	peak_366:Chr1(3912800-3916999)	peak_366:Chr1(3660800-3662599)	peak_366:Chr1(11353000-11356599)	peak_366:Chr1(10826200-10850599)	peak_366:Chr1(10891800-10893399)
peak_367:Chr1(3805800-3812799)	peak_367:Chr1(3917800-3918599)	peak_367:Chr1(3663400-3666599)	peak_367:Chr1(11364600-11372199)	peak_367:Chr1(10876400-10882399)	peak_367:Chr1(10897400-10900799)
peak_368:Chr1(3817600-3820799)	peak_368:Chr1(3920800-3922799)	peak_368:Chr1(3670200-3673799)	peak_368:Chr1(11378400-11379799)	peak_368:Chr1(10898400-10900599)	peak_368:Chr1(10906800-10914799)
peak_369:Chr1(3823200-3824599)	peak_369:Chr1(3924200-3925799)	peak_369:Chr1(3677400-3683399)	peak_369:Chr1(11451200-11472599)	peak_369:Chr1(10906800-10913599)	peak_369:Chr1(10919600-10920599)
peak_370:Chr1(3829200-3832599)	peak_370:Chr1(3927200-3929999)	peak_370:Chr1(3686200-3689199)	peak_370:Chr1(11511600-11516199)	peak_370:Chr1(10919000-10920799)	peak_370:Chr1(10931000-10948599)
peak_371:Chr1(3835000-3837799)	peak_371:Chr1(3931000-3933399)	peak_371:Chr1(3690000-3690999)	peak_371:Chr1(11544400-11545599)	peak_371:Chr1(10930800-10943999)	peak_371:Chr1(10957800-10961999)
peak_372:Chr1(3838600-3839599)	peak_372:Chr1(3938200-3942399)	peak_372:Chr1(3695000-3696599)	peak_372:Chr1(11573800-11578399)	peak_372:Chr1(10944800-10948599)	peak_372:Chr1(10963200-10965199)
peak_373:Chr1(3841800-3843599)	peak_373:Chr1(3952800-3966599)	peak_373:Chr1(3697600-3700199)	peak_373:Chr1(11580800-11593599)	peak_373:Chr1(10958400-10966399)	peak_373:Chr1(10968600-10974399)
peak_374:Chr1(3847400-3850399)	peak_374:Chr1(3986600-3988199)	peak_374:Chr1(3703200-3705799)	peak_374:Chr1(11623400-11624999)	peak_374:Chr1(10967400-10977199)	peak_374:Chr1(10975600-10977399)
peak_375:Chr1(3854800-3856399)	peak_375:Chr1(4002800-4005399)	peak_375:Chr1(3711200-3713799)	peak_375:Chr1(11703400-11705599)	peak_375:Chr1(10985600-11000799)	peak_375:Chr1(10985600-10995399)
peak_376:Chr1(3873000-3874399)	peak_376:Chr1(4041000-4043799)	peak_376:Chr1(3714800-3718799)	peak_376:Chr1(11713000-11719399)	peak_376:Chr1(11009000-11016399)	peak_376:Chr1(11009000-11014199)
peak_377:Chr1(3875600-3878199)	peak_377:Chr1(4055400-4057999)	peak_377:Chr1(3721800-3723199)	peak_377:Chr1(11729800-11737199)	peak_377:Chr1(11108400-11119999)	peak_377:Chr1(11043800-11046799)
peak_378:Chr1(3894800-3900599)	peak_378:Chr1(4059400-4060999)	peak_378:Chr1(3724200-3729799)	peak_378:Chr1(11740800-11751199)	peak_378:Chr1(11150400-11180199)	peak_378:Chr1(11109200-11121199)
peak_379:Chr1(3914000-3916999)	peak_379:Chr1(4063600-4065599)	peak_379:Chr1(3733400-3734199)	peak_379:Chr1(11789600-11798399)	peak_379:Chr1(11186600-11190999)	peak_379:Chr1(11133600-11134999)
peak_380:Chr1(3917800-3919799)	peak_380:Chr1(4066600-4077399)	peak_380:Chr1(3735200-3737799)	peak_380:Chr1(11799200-11800599)	peak_380:Chr1(11191800-11196199)	peak_380:Chr1(11152200-11175599)
peak_381:Chr1(3920800-3922799)	peak_381:Chr1(4079800-4083199)	peak_381:Chr1(3740400-3741199)	peak_381:Chr1(11919200-11920999)	peak_381:Chr1(11206600-11210999)	peak_381:Chr1(11176400-11176999)
peak_382:Chr1(3924000-3925799)	peak_382:Chr1(4091000-4094599)	peak_382:Chr1(3742800-3746999)	peak_382:Chr1(11943400-11945599)	peak_382:Chr1(11222200-11224999)	peak_382:Chr1(11191600-11193999)
peak_383:Chr1(3928000-3929999)	peak_383:Chr1(4102200-4104599)	peak_383:Chr1(3781400-3781999)	peak_383:Chr1(11989000-11991799)	peak_383:Chr1(11280800-11284399)	peak_383:Chr1(11208400-11210199)
peak_384:Chr1(3932200-3934399)	peak_384:Chr1(4110000-4112399)	peak_384:Chr1(3783400-3788799)	peak_384:Chr1(12073000-12075199)	peak_384:Chr1(11305200-11305799)	peak_384:Chr1(11221800-11224999)
peak_385:Chr1(3938200-3942399)	peak_385:Chr1(4117000-4120799)	peak_385:Chr1(3789800-3791199)	peak_385:Chr1(12087600-12098199)	peak_385:Chr1(11319800-11324999)	peak_385:Chr1(11281400-11284399)
peak_386:Chr1(3953000-3955199)	peak_386:Chr1(4142600-4144399)	peak_386:Chr1(3805800-3811199)	peak_386:Chr1(12102800-12106399)	peak_386:Chr1(11349000-11349399)	peak_386:Chr1(11305200-11308199)
peak_387:Chr1(3957600-3964199)	peak_387:Chr1(4152800-4153599)	peak_387:Chr1(3812200-3812799)	peak_387:Chr1(12112400-12114599)	peak_387:Chr1(11352400-11356999)	peak_387:Chr1(11320800-11325399)
peak_388:Chr1(3986400-3987599)	peak_388:Chr1(4163200-4165599)	peak_388:Chr1(3816600-3820599)	peak_388:Chr1(12116600-12145399)	peak_388:Chr1(11365400-11370799)	peak_388:Chr1(11348600-11349399)
peak_389:Chr1(4003600-4005399)	peak_389:Chr1(4170800-4178799)	peak_389:Chr1(3823600-3824599)	peak_389:Chr1(12151400-12153999)	peak_389:Chr1(11376000-11380599)	peak_389:Chr1(11352200-11357199)
peak_390:Chr1(4042400-4043799)	peak_390:Chr1(4179600-4181399)	peak_390:Chr1(3829600-3833999)	peak_390:Chr1(12155600-12164399)	peak_390:Chr1(11451800-11473399)	peak_390:Chr1(11364400-11367599)
peak_391:Chr1(4056400-4057999)	peak_391:Chr1(4211600-4214399)	peak_391:Chr1(3835200-3837799)	peak_391:Chr1(12174600-12179399)	peak_391:Chr1(11513600-11516199)	peak_391:Chr1(11373800-11380199)
peak_392:Chr1(4059400-4060999)	peak_392:Chr1(4215200-4218199)	peak_392:Chr1(3838600-3843999)	peak_392:Chr1(12182800-12189799)	peak_392:Chr1(11544000-11545599)	peak_392:Chr1(11431600-11433399)
peak_393:Chr1(4063600-4067399)	peak_393:Chr1(4233400-4235799)	peak_393:Chr1(3846400-3850399)	peak_393:Chr1(12200600-12237199)	peak_393:Chr1(11574600-11577799)	peak_393:Chr1(11451600-11469999)
peak_394:Chr1(4069400-4076599)	peak_394:Chr1(4243000-4244599)	peak_394:Chr1(3872800-3877399)	peak_394:Chr1(12275800-12281399)	peak_394:Chr1(11581400-11581999)	peak_394:Chr1(11504400-11506999)
peak_395:Chr1(4081200-4083199)	peak_395:Chr1(4248200-4249999)	peak_395:Chr1(3893800-3901799)	peak_395:Chr1(12294200-12295799)	peak_395:Chr1(11582800-11593399)	peak_395:Chr1(11515000-11517799)
peak_396:Chr1(4090800-4091999)	peak_396:Chr1(4253600-4255999)	peak_396:Chr1(3913800-3918599)	peak_396:Chr1(12297000-12298999)	peak_396:Chr1(11622600-11624799)	peak_396:Chr1(11543800-11545399)
peak_397:Chr1(4102000-4104999)	peak_397:Chr1(4263800-4264599)	peak_397:Chr1(3920600-3922999)	peak_397:Chr1(12351800-12352999)	peak_397:Chr1(11703600-11706199)	peak_397:Chr1(11572000-11577799)
peak_398:Chr1(4110600-4112799)	peak_398:Chr1(4276600-4279399)	peak_398:Chr1(3923800-3925999)	peak_398:Chr1(12372600-12375799)	peak_398:Chr1(11713200-11720999)	peak_398:Chr1(11581200-11586199)
peak_399:Chr1(4117000-4119799)	peak_399:Chr1(4282600-4285599)	peak_399:Chr1(3928000-3929999)	peak_399:Chr1(12403600-12411199)	peak_399:Chr1(11729800-11736599)	peak_399:Chr1(11623400-11624799)
peak_400:Chr1(4142600-4144599)	peak_400:Chr1(4300400-4305799)	peak_400:Chr1(3932000-3933399)	peak_400:Chr1(12412200-12415399)	peak_400:Chr1(11740800-11743799)	peak_400:Chr1(11703600-11706599)
peak_401:Chr1(4151800-4153799)	peak_401:Chr1(4306800-4308599)	peak_401:Chr1(3938200-3943999)	peak_401:Chr1(12490400-12491399)	peak_401:Chr1(11744600-11751199)	peak_401:Chr1(11713400-11718399)
peak_402:Chr1(4163400-4164399)	peak_402:Chr1(4317200-4318999)	peak_402:Chr1(3953000-3955199)	peak_402:Chr1(12492600-12496199)	peak_402:Chr1(11790200-11797999)	peak_402:Chr1(11730200-11736799)
peak_403:Chr1(4168600-4173599)	peak_403:Chr1(4324400-4330599)	peak_403:Chr1(3956200-3964199)	peak_403:Chr1(12497000-12504599)	peak_403:Chr1(11919200-11921199)	peak_403:Chr1(11740800-11751399)
peak_404:Chr1(4175200-4178799)	peak_404:Chr1(4335400-4338599)	peak_404:Chr1(3985600-3987999)	peak_404:Chr1(12505400-12513399)	peak_404:Chr1(11944200-11945799)	peak_404:Chr1(11790200-11796999)
peak_405:Chr1(4179600-4181399)	peak_405:Chr1(4355600-4356399)	peak_405:Chr1(4003600-4005399)	peak_405:Chr1(12517800-12520799)	peak_405:Chr1(11988600-11993199)	peak_405:Chr1(11877800-11881399)
peak_406:Chr1(4211600-4214399)	peak_406:Chr1(4373800-4375399)	peak_406:Chr1(4042400-4043799)	peak_406:Chr1(12546800-12583799)	peak_406:Chr1(12087600-12097199)	peak_406:Chr1(11919400-11920199)
peak_407:Chr1(4215200-4217599)	peak_407:Chr1(4392600-4399999)	peak_407:Chr1(4055400-4058599)	peak_407:Chr1(12664400-12666199)	peak_407:Chr1(12103400-12106399)	peak_407:Chr1(11921000-11921799)
peak_408:Chr1(4234600-4235999)	peak_408:Chr1(4403800-4408199)	peak_408:Chr1(4059400-4061199)	peak_408:Chr1(12676000-12678799)	peak_408:Chr1(12116800-12134199)	peak_408:Chr1(11944400-11945799)
peak_409:Chr1(4242600-4244599)	peak_409:Chr1(4414000-4418799)	peak_409:Chr1(4063600-4067399)	peak_409:Chr1(12680000-12681599)	peak_409:Chr1(12135000-12142999)	peak_409:Chr1(11988000-11994199)
peak_410:Chr1(4247000-4250199)	peak_410:Chr1(4421200-4423199)	peak_410:Chr1(4068400-4070399)	peak_410:Chr1(12682400-12686599)	peak_410:Chr1(12150200-12153999)	peak_410:Chr1(11997600-11998599)
peak_411:Chr1(4253600-4255799)	peak_411:Chr1(4424000-4427199)	peak_411:Chr1(4071400-4075399)	peak_411:Chr1(12697000-12704399)	peak_411:Chr1(12155800-12165399)	peak_411:Chr1(12087600-12095199)
peak_412:Chr1(4263400-4264799)	peak_412:Chr1(4431200-4435799)	peak_412:Chr1(4079800-4082799)	peak_412:Chr1(12734200-12735399)	peak_412:Chr1(12174400-12178999)	peak_412:Chr1(12116600-12128999)
peak_413:Chr1(4276800-4278999)	peak_413:Chr1(4438000-4438799)	peak_413:Chr1(4090800-4092599)	peak_413:Chr1(12742600-12761599)	peak_413:Chr1(12182800-12193399)	peak_413:Chr1(12135600-12140799)
peak_414:Chr1(4281000-4284999)	peak_414:Chr1(4444400-4446399)	peak_414:Chr1(4102000-4104999)	peak_414:Chr1(12767600-12774599)	peak_414:Chr1(12200800-12217199)	peak_414:Chr1(12155400-12164599)
peak_415:Chr1(4299800-4305199)	peak_415:Chr1(4447400-4449999)	peak_415:Chr1(4109400-4112999)	peak_415:Chr1(12802400-12813799)	peak_415:Chr1(12218400-12236199)	peak_415:Chr1(12173800-12178799)
peak_416:Chr1(4306800-4308599)	peak_416:Chr1(4456000-4457999)	peak_416:Chr1(4118800-4119399)	peak_416:Chr1(12875200-12890199)	peak_416:Chr1(12278400-12281399)	peak_416:Chr1(12182600-12198199)
peak_417:Chr1(4314000-4315999)	peak_417:Chr1(4488800-4491799)	peak_417:Chr1(4142600-4144399)	peak_417:Chr1(12930200-12933399)	peak_417:Chr1(12294200-12297599)	peak_417:Chr1(12200800-12212999)
peak_418:Chr1(4317400-4318999)	peak_418:Chr1(4493200-4494599)	peak_418:Chr1(4163200-4164599)	peak_418:Chr1(12980200-12983799)	peak_418:Chr1(12373600-12375599)	peak_418:Chr1(12214200-12217199)
peak_419:Chr1(4323400-4328599)	peak_419:Chr1(4496400-4499199)	peak_419:Chr1(4166800-4178199)	peak_419:Chr1(13140000-13140999)	peak_419:Chr1(12401800-12414399)	peak_419:Chr1(12218600-12236199)
peak_420:Chr1(4335400-4338599)	peak_420:Chr1(4519000-4521599)	peak_420:Chr1(4179600-4181599)	peak_420:Chr1(13170600-13172199)	peak_420:Chr1(12427400-12429799)	peak_420:Chr1(12278000-12281199)
peak_421:Chr1(4355600-4356599)	peak_421:Chr1(4527800-4535399)	peak_421:Chr1(4211000-4212599)	peak_421:Chr1(13173200-13180199)	peak_421:Chr1(12490200-12491199)	peak_421:Chr1(12290200-12291799)
peak_422:Chr1(4373800-4375199)	peak_422:Chr1(4542200-4543599)	peak_422:Chr1(4217200-4217799)	peak_422:Chr1(13205800-13215999)	peak_422:Chr1(12492800-12494599)	peak_422:Chr1(12373600-12374999)
peak_423:Chr1(4392400-4399599)	peak_423:Chr1(4566400-4568599)	peak_423:Chr1(4233400-4236399)	peak_423:Chr1(13234600-13247199)	peak_423:Chr1(12497000-12507399)	peak_423:Chr1(12401200-12410999)
peak_424:Chr1(4404000-4407999)	peak_424:Chr1(4572600-4573599)	peak_424:Chr1(4242800-4244599)	peak_424:Chr1(13343000-13344999)	peak_424:Chr1(12508600-12512199)	peak_424:Chr1(12413600-12415799)
peak_425:Chr1(4414600-4419999)	peak_425:Chr1(4586800-4587799)	peak_425:Chr1(4248600-4249999)	peak_425:Chr1(13357400-13369199)	peak_425:Chr1(12517800-12520799)	peak_425:Chr1(12428000-12429799)
peak_426:Chr1(4421200-4427399)	peak_426:Chr1(4589600-4592599)	peak_426:Chr1(4252800-4256599)	peak_426:Chr1(13386400-13387999)	peak_426:Chr1(12545200-12573399)	peak_426:Chr1(12490200-12491199)
peak_427:Chr1(4431800-4434999)	peak_427:Chr1(4596000-4596799)	peak_427:Chr1(4263600-4265599)	peak_427:Chr1(13390600-13400999)	peak_427:Chr1(12574200-12581999)	peak_427:Chr1(12492800-12494999)
peak_428:Chr1(4436400-4438799)	peak_428:Chr1(4615000-4615799)	peak_428:Chr1(4276600-4279199)	peak_428:Chr1(13422400-13425799)	peak_428:Chr1(12582800-12585399)	peak_428:Chr1(12497000-12504799)
peak_429:Chr1(4440800-4441599)	peak_429:Chr1(4629400-4631399)	peak_429:Chr1(4280200-4286799)	peak_429:Chr1(13432200-13439399)	peak_429:Chr1(12675800-12678799)	peak_429:Chr1(12505600-12513599)
peak_430:Chr1(4444600-4447799)	peak_430:Chr1(4645800-4652799)	peak_430:Chr1(4288200-4289199)	peak_430:Chr1(13440800-13445799)	peak_430:Chr1(12679600-12687799)	peak_430:Chr1(12517800-12521399)
peak_431:Chr1(4448600-4449999)	peak_431:Chr1(4697400-4699999)	peak_431:Chr1(4299800-4305199)	peak_431:Chr1(13469600-13471399)	peak_431:Chr1(12699200-12705599)	peak_431:Chr1(12544200-12550599)
peak_432:Chr1(4456400-4457799)	peak_432:Chr1(4712400-4713999)	peak_432:Chr1(4306000-4308599)	peak_432:Chr1(13487400-13491399)	peak_432:Chr1(12742000-12760599)	peak_432:Chr1(12551400-12552999)
peak_433:Chr1(4479800-4484799)	peak_433:Chr1(4716600-4718999)	peak_433:Chr1(4314400-4314799)	peak_433:Chr1(13506200-13518799)	peak_433:Chr1(12768000-12774999)	peak_433:Chr1(12556000-12557199)
peak_434:Chr1(4488200-4490199)	peak_434:Chr1(4722800-4728799)	peak_434:Chr1(4317000-4318799)	peak_434:Chr1(13539200-13543199)	peak_434:Chr1(12778400-12779999)	peak_434:Chr1(12564000-12565199)
peak_435:Chr1(4491000-4491799)	peak_435:Chr1(4736000-4744999)	peak_435:Chr1(4325600-4328599)	peak_435:Chr1(13576000-13579599)	peak_435:Chr1(12803400-12815599)	peak_435:Chr1(12566800-12569799)
peak_436:Chr1(4493200-4495799)	peak_436:Chr1(4755000-4762199)	peak_436:Chr1(4335400-4338599)	peak_436:Chr1(13594000-13595599)	peak_436:Chr1(12875200-12891999)	peak_436:Chr1(12576400-12581999)
peak_437:Chr1(4496600-4499399)	peak_437:Chr1(4765600-4767799)	peak_437:Chr1(4355600-4356599)	peak_437:Chr1(13665800-13667799)	peak_437:Chr1(12979600-12983799)	peak_437:Chr1(12583000-12583399)
peak_438:Chr1(4508600-4509599)	peak_438:Chr1(4782000-4782799)	peak_438:Chr1(4373800-4375399)	peak_438:Chr1(13808000-13809999)	peak_438:Chr1(13137800-13138399)	peak_438:Chr1(12676000-12678799)
peak_439:Chr1(4519200-4521599)	peak_439:Chr1(4786400-4790599)	peak_439:Chr1(4392800-4398599)	peak_439:Chr1(13835200-13844999)	peak_439:Chr1(13140000-13141399)	peak_439:Chr1(12679600-12681399)
peak_440:Chr1(4527200-4529799)	peak_440:Chr1(4797000-4797599)	peak_440:Chr1(4403800-4407399)	peak_440:Chr1(13847600-13859199)	peak_440:Chr1(13170800-13172199)	peak_440:Chr1(12682200-12684199)
peak_441:Chr1(4531200-4532599)	peak_441:Chr1(4798600-4802399)	peak_441:Chr1(4414000-4419399)	peak_441:Chr1(13860000-13861799)	peak_441:Chr1(13175400-13179799)	peak_441:Chr1(12696800-12704799)
peak_442:Chr1(4533600-4535399)	peak_442:Chr1(4815600-4824799)	peak_442:Chr1(4421200-4423199)	peak_442:Chr1(13941200-13953399)	peak_442:Chr1(13205800-13215599)	peak_442:Chr1(12714200-12715399)
peak_443:Chr1(4542200-4544599)	peak_443:Chr1(4825800-4829799)	peak_443:Chr1(4424000-4427399)	peak_443:Chr1(13957400-13965799)	peak_443:Chr1(13242600-13245999)	peak_443:Chr1(12734200-12734799)
peak_444:Chr1(4566400-4569399)	peak_444:Chr1(4851400-4853399)	peak_444:Chr1(4431200-4435799)	peak_444:Chr1(13978000-13980399)	peak_444:Chr1(13342200-13344999)	peak_444:Chr1(12743000-12755799)
peak_445:Chr1(4571800-4573599)	peak_445:Chr1(4872000-4874399)	peak_445:Chr1(4437000-4438799)	peak_445:Chr1(14066000-14069599)	peak_445:Chr1(13358800-13368199)	peak_445:Chr1(12756600-12760599)
peak_446:Chr1(4586800-4588399)	peak_446:Chr1(4883000-4886599)	peak_446:Chr1(4440800-4441399)	peak_446:Chr1(14115800-14119399)	peak_446:Chr1(13395200-13397799)	peak_446:Chr1(12768000-12775199)
peak_447:Chr1(4590600-4592599)	peak_447:Chr1(4891000-4893199)	peak_447:Chr1(4444400-4447599)	peak_447:Chr1(14168000-14170399)	peak_447:Chr1(13485200-13491399)	peak_447:Chr1(12778400-12779999)
peak_448:Chr1(4595600-4597199)	peak_448:Chr1(4903800-4911799)	peak_448:Chr1(4448600-4449999)	peak_448:Chr1(14190600-14193199)	peak_448:Chr1(13506200-13518799)	peak_448:Chr1(12803600-12809999)
peak_449:Chr1(4614800-4615799)	peak_449:Chr1(4912600-4913999)	peak_449:Chr1(4456200-4458199)	peak_449:Chr1(14208200-14216999)	peak_449:Chr1(13539400-13542799)	peak_449:Chr1(12813200-12815199)
peak_450:Chr1(4630000-4631399)	peak_450:Chr1(4917000-4919999)	peak_450:Chr1(4476600-4477799)	peak_450:Chr1(14217800-14219999)	peak_450:Chr1(13553400-13558199)	peak_450:Chr1(12875400-12879399)
peak_451:Chr1(4646400-4648599)	peak_451:Chr1(4948600-4949999)	peak_451:Chr1(4491000-4491799)	peak_451:Chr1(14325200-14327399)	peak_451:Chr1(13577200-13579799)	peak_451:Chr1(12881000-12891999)
peak_452:Chr1(4649400-4651599)	peak_452:Chr1(4971000-4973599)	peak_452:Chr1(4493200-4498999)	peak_452:Chr1(14357400-14364799)	peak_452:Chr1(13771000-13773399)	peak_452:Chr1(12979000-12985399)
peak_453:Chr1(4689000-4689399)	peak_453:Chr1(4977800-4985399)	peak_453:Chr1(4508800-4509599)	peak_453:Chr1(14379200-14386199)	peak_453:Chr1(13836000-13844799)	peak_453:Chr1(13137800-13138399)
peak_454:Chr1(4697400-4700999)	peak_454:Chr1(5000000-5004999)	peak_454:Chr1(4518600-4520799)	peak_454:Chr1(14401800-14408399)	peak_454:Chr1(13847600-13859199)	peak_454:Chr1(13140200-13143399)
peak_455:Chr1(4711600-4713799)	peak_455:Chr1(5013600-5020199)	peak_455:Chr1(4527000-4535399)	peak_455:Chr1(14437000-14441599)	peak_455:Chr1(13860000-13860999)	peak_455:Chr1(13173000-13173599)
peak_456:Chr1(4716800-4718999)	peak_456:Chr1(5024200-5024999)	peak_456:Chr1(4566200-4568599)	peak_456:Chr1(14458000-14462199)	peak_456:Chr1(13941400-13952199)	peak_456:Chr1(13202400-13203599)
peak_457:Chr1(4723600-4728399)	peak_457:Chr1(5026200-5030999)	peak_457:Chr1(4571400-4573599)	peak_457:Chr1(14483400-14484799)	peak_457:Chr1(13955600-13964799)	peak_457:Chr1(13205800-13215799)
peak_458:Chr1(4736200-4744799)	peak_458:Chr1(5036400-5041199)	peak_458:Chr1(4583000-4583599)	peak_458:Chr1(14793200-14793999)	peak_458:Chr1(13978000-13980199)	peak_458:Chr1(13243000-13245799)
peak_459:Chr1(4755200-4762199)	peak_459:Chr1(5050600-5056599)	peak_459:Chr1(4586800-4588399)	peak_459:Chr1(14913000-14928599)	peak_459:Chr1(14116800-14118599)	peak_459:Chr1(13342200-13344999)
peak_460:Chr1(4766200-4767999)	peak_460:Chr1(5062400-5065399)	peak_460:Chr1(4589200-4593599)	peak_460:Chr1(14936600-14947399)	peak_460:Chr1(14167400-14169799)	peak_460:Chr1(13358800-13368799)
peak_461:Chr1(4782000-4785199)	peak_461:Chr1(5084600-5086599)	peak_461:Chr1(4595600-4597199)	peak_461:Chr1(14948200-14957199)	peak_461:Chr1(14191000-14193199)	peak_461:Chr1(13384400-13388799)
peak_462:Chr1(4786400-4786999)	peak_462:Chr1(5099200-5103199)	peak_462:Chr1(4614400-4615599)	peak_462:Chr1(14962200-14965599)	peak_462:Chr1(14208600-14215199)	peak_462:Chr1(13485200-13486999)
peak_463:Chr1(4788600-4790399)	peak_463:Chr1(5113800-5119399)	peak_463:Chr1(4630200-4631399)	peak_463:Chr1(15097600-15101399)	peak_463:Chr1(14326000-14327199)	peak_463:Chr1(13488000-13491399)
peak_464:Chr1(4796600-4802399)	peak_464:Chr1(5128000-5128799)	peak_464:Chr1(4645400-4651799)	peak_464:Chr1(15110000-15124399)	peak_464:Chr1(14357400-14363999)	peak_464:Chr1(13505200-13521599)
peak_465:Chr1(4815200-4819399)	peak_465:Chr1(5131200-5133199)	peak_465:Chr1(4689000-4690199)	peak_465:Chr1(15125400-15129599)	peak_465:Chr1(14381000-14385999)	peak_465:Chr1(13539000-13542599)
peak_466:Chr1(4821600-4824199)	peak_466:Chr1(5138600-5140999)	peak_466:Chr1(4697400-4699999)	peak_466:Chr1(15151000-15159399)	peak_466:Chr1(14400800-14404199)	peak_466:Chr1(13549800-13558199)
peak_467:Chr1(4825200-4830599)	peak_467:Chr1(5148800-5150799)	peak_467:Chr1(4711600-4714399)	peak_467:Chr1(15160200-15161599)	peak_467:Chr1(14406400-14408399)	peak_467:Chr1(13718400-13719399)
peak_468:Chr1(4851600-4853799)	peak_468:Chr1(5163200-5164199)	peak_468:Chr1(4715200-4718999)	peak_468:Chr1(15217000-15219399)	peak_468:Chr1(14436200-14440999)	peak_468:Chr1(13771000-13773399)
peak_469:Chr1(4872200-4874199)	peak_469:Chr1(5176200-5176399)	peak_469:Chr1(4722200-4733999)	peak_469:Chr1(15332000-15332999)	peak_469:Chr1(14458200-14461599)	peak_469:Chr1(13836000-13838399)
peak_470:Chr1(4883800-4886399)	peak_470:Chr1(5202200-5203799)	peak_470:Chr1(4737800-4744799)	peak_470:Chr1(15344400-15351399)	peak_470:Chr1(14483400-14484599)	peak_470:Chr1(13839200-13844799)
peak_471:Chr1(4890800-4892999)	peak_471:Chr1(5212400-5214199)	peak_471:Chr1(4754800-4762399)	peak_471:Chr1(15390600-15406399)	peak_471:Chr1(14914800-14916399)	peak_471:Chr1(13847600-13855399)
peak_472:Chr1(4905400-4909199)	peak_472:Chr1(5218000-5220199)	peak_472:Chr1(4766200-4767799)	peak_472:Chr1(15434600-15436199)	peak_472:Chr1(14917200-14919799)	peak_472:Chr1(13856200-13859199)
peak_473:Chr1(4911400-4913999)	peak_473:Chr1(5233200-5233999)	peak_473:Chr1(4782000-4785599)	peak_473:Chr1(15561800-15563199)	peak_473:Chr1(14939400-14946599)	peak_473:Chr1(13860000-13860599)
peak_474:Chr1(4917000-4919599)	peak_474:Chr1(5235800-5238599)	peak_474:Chr1(4786400-4787199)	peak_474:Chr1(15581600-15583799)	peak_474:Chr1(15098800-15100599)	peak_474:Chr1(13900600-13903199)
peak_475:Chr1(4948600-4949599)	peak_475:Chr1(5249400-5253399)	peak_475:Chr1(4788800-4790599)	peak_475:Chr1(15649400-15653199)	peak_475:Chr1(15111000-15112799)	peak_475:Chr1(13941400-13952199)
peak_476:Chr1(4971200-4973599)	peak_476:Chr1(5256200-5257799)	peak_476:Chr1(4796600-4797599)	peak_476:Chr1(15671200-15681399)	peak_476:Chr1(15117400-15120199)	peak_476:Chr1(13956000-13961999)
peak_477:Chr1(4978800-4985399)	peak_477:Chr1(5260200-5266199)	peak_477:Chr1(4801000-4802599)	peak_477:Chr1(15687000-15691799)	peak_477:Chr1(15123000-15124399)	peak_477:Chr1(13978000-13981199)
peak_478:Chr1(5002400-5004799)	peak_478:Chr1(5274200-5276199)	peak_478:Chr1(4815800-4819399)	peak_478:Chr1(15693000-15694599)	peak_478:Chr1(15125400-15127199)	peak_478:Chr1(14116800-14118599)
peak_479:Chr1(5013400-5015399)	peak_479:Chr1(5300800-5302599)	peak_479:Chr1(4821800-4823599)	peak_479:Chr1(15784800-15788199)	peak_479:Chr1(15151800-15161599)	peak_479:Chr1(14166600-14171599)
peak_480:Chr1(5016400-5020199)	peak_480:Chr1(5322200-5324799)	peak_480:Chr1(4824600-4831599)	peak_480:Chr1(15800600-15818799)	peak_480:Chr1(15217200-15218799)	peak_480:Chr1(14190600-14192799)
peak_481:Chr1(5024200-5025999)	peak_481:Chr1(5333800-5335599)	peak_481:Chr1(4851600-4853599)	peak_481:Chr1(15839600-15851199)	peak_481:Chr1(15344400-15351399)	peak_481:Chr1(14203800-14205799)
peak_482:Chr1(5028000-5029799)	peak_482:Chr1(5344000-5344999)	peak_482:Chr1(4872000-4875999)	peak_482:Chr1(15852000-15854399)	peak_482:Chr1(15386800-15398199)	peak_482:Chr1(14209000-14210999)
peak_483:Chr1(5037200-5041599)	peak_483:Chr1(5352400-5353999)	peak_483:Chr1(4883000-4888599)	peak_483:Chr1(15930400-15938599)	peak_483:Chr1(15399000-15406399)	peak_483:Chr1(14218200-14219999)
peak_484:Chr1(5051800-5056599)	peak_484:Chr1(5359800-5363199)	peak_484:Chr1(4890400-4893599)	peak_484:Chr1(15947000-15953199)	peak_484:Chr1(15434600-15437399)	peak_484:Chr1(14322600-14323999)
peak_485:Chr1(5063600-5065399)	peak_485:Chr1(5384000-5384999)	peak_485:Chr1(4904000-4908999)	peak_485:Chr1(15954400-15974599)	peak_485:Chr1(15562000-15563199)	peak_485:Chr1(14326200-14327199)
peak_486:Chr1(5085400-5086399)	peak_486:Chr1(5392000-5394399)	peak_486:Chr1(4912800-4914799)	peak_486:Chr1(15987200-15999999)	peak_486:Chr1(15650200-15651999)	peak_486:Chr1(14358000-14363999)
peak_487:Chr1(5098400-5102999)	peak_487:Chr1(5396000-5398199)	peak_487:Chr1(4917000-4919999)	peak_487:Chr1(16000800-16003399)	peak_487:Chr1(15671000-15680399)	peak_487:Chr1(14377200-14386799)
peak_488:Chr1(5114400-5118799)	peak_488:Chr1(5399200-5404999)	peak_488:Chr1(4948600-4949599)	peak_488:Chr1(16058800-16061799)	peak_488:Chr1(15687600-15691999)	peak_488:Chr1(14399800-14403799)
peak_489:Chr1(5128000-5128799)	peak_489:Chr1(5406000-5407399)	peak_489:Chr1(4953600-4955599)	peak_489:Chr1(16077000-16080199)	peak_489:Chr1(15692800-15693999)	peak_489:Chr1(14435200-14440999)
peak_490:Chr1(5131800-5133199)	peak_490:Chr1(5415000-5418599)	peak_490:Chr1(4971400-4973799)	peak_490:Chr1(16081400-16083999)	peak_490:Chr1(15785000-15787799)	peak_490:Chr1(14458200-14461799)
peak_491:Chr1(5139000-5140999)	peak_491:Chr1(5423000-5426199)	peak_491:Chr1(4977800-4985599)	peak_491:Chr1(16133800-16140399)	peak_491:Chr1(15801400-15818999)	peak_491:Chr1(14942000-14942399)
peak_492:Chr1(5148600-5149999)	peak_492:Chr1(5427400-5432199)	peak_492:Chr1(5002600-5004799)	peak_492:Chr1(16151400-16157999)	peak_492:Chr1(15831000-15832599)	peak_492:Chr1(15151600-15161399)
peak_493:Chr1(5163200-5164199)	peak_493:Chr1(5441400-5443999)	peak_493:Chr1(5014200-5020199)	peak_493:Chr1(16184200-16184599)	peak_493:Chr1(15842000-15850999)	peak_493:Chr1(15191400-15194599)
peak_494:Chr1(5166600-5166999)	peak_494:Chr1(5454400-5456199)	peak_494:Chr1(5024400-5024999)	peak_494:Chr1(16391200-16398199)	peak_494:Chr1(15933400-15939999)	peak_494:Chr1(15336400-15337399)
peak_495:Chr1(5201200-5203799)	peak_495:Chr1(5478200-5481599)	peak_495:Chr1(5026600-5030999)	peak_495:Chr1(16414800-16415799)	peak_495:Chr1(15947200-15952999)	peak_495:Chr1(15346600-15348399)
peak_496:Chr1(5211600-5213399)	peak_496:Chr1(5493200-5495199)	peak_496:Chr1(5035800-5041799)	peak_496:Chr1(16456000-16459399)	peak_496:Chr1(15957200-15971999)	peak_496:Chr1(15350400-15351399)
peak_497:Chr1(5218400-5220399)	peak_497:Chr1(5506200-5510999)	peak_497:Chr1(5050000-5056599)	peak_497:Chr1(16503200-16507799)	peak_497:Chr1(15988200-15997799)	peak_497:Chr1(15386800-15396799)
peak_498:Chr1(5233200-5233999)	peak_498:Chr1(5511800-5514599)	peak_498:Chr1(5063600-5064199)	peak_498:Chr1(16718600-16734799)	peak_498:Chr1(15998600-15999999)	peak_498:Chr1(15399000-15407199)
peak_499:Chr1(5235800-5238599)	peak_499:Chr1(5528800-5531199)	peak_499:Chr1(5085200-5086599)	peak_499:Chr1(16898400-16902999)	peak_499:Chr1(16001000-16001799)	peak_499:Chr1(15433400-15437599)
peak_500:Chr1(5249600-5253199)	peak_500:Chr1(5540600-5541799)	peak_500:Chr1(5096600-5105599)	peak_500:Chr1(16912000-16912599)	peak_500:Chr1(16058400-16061999)	peak_500:Chr1(15445400-15447399)
peak_501:Chr1(5256200-5257999)	peak_501:Chr1(5543600-5544799)	peak_501:Chr1(5108200-5109399)	peak_501:Chr1(16913800-16914199)	peak_501:Chr1(16078200-16080199)	peak_501:Chr1(15495800-15496399)
peak_502:Chr1(5260800-5263199)	peak_502:Chr1(5549000-5552599)	peak_502:Chr1(5114200-5118599)	peak_502:Chr1(16941200-16943399)	peak_502:Chr1(16135000-16140599)	peak_502:Chr1(15670000-15679199)
peak_503:Chr1(5265200-5266199)	peak_503:Chr1(5566800-5568599)	peak_503:Chr1(5128000-5128999)	peak_503:Chr1(16944400-16947599)	peak_503:Chr1(16150800-16158399)	peak_503:Chr1(15687600-15691799)
peak_504:Chr1(5274200-5276599)	peak_504:Chr1(5597600-5599399)	peak_504:Chr1(5132000-5133199)	peak_504:Chr1(16949200-16949599)	peak_504:Chr1(16391400-16398199)	peak_504:Chr1(15692800-15693999)
peak_505:Chr1(5300200-5302599)	peak_505:Chr1(5639800-5642199)	peak_505:Chr1(5139800-5140999)	peak_505:Chr1(17105800-17111999)	peak_505:Chr1(16414200-16415799)	peak_505:Chr1(15780600-15782599)
peak_506:Chr1(5322800-5324799)	peak_506:Chr1(5643400-5645599)	peak_506:Chr1(5148600-5150399)	peak_506:Chr1(17159800-17161999)	peak_506:Chr1(16434600-16437199)	peak_506:Chr1(15802400-15802999)
peak_507:Chr1(5333800-5335599)	peak_507:Chr1(5668400-5672399)	peak_507:Chr1(5163200-5164199)	peak_507:Chr1(17223600-17224999)	peak_507:Chr1(16457000-16459199)	peak_507:Chr1(15806000-15807999)
peak_508:Chr1(5352400-5353599)	peak_508:Chr1(5673200-5674399)	peak_508:Chr1(5166600-5166999)	peak_508:Chr1(17381200-17387399)	peak_508:Chr1(16718800-16735999)	peak_508:Chr1(15809000-15819999)
peak_509:Chr1(5360600-5362999)	peak_509:Chr1(5678200-5680199)	peak_509:Chr1(5202400-5205399)	peak_509:Chr1(17420400-17421799)	peak_509:Chr1(16878800-16881399)	peak_509:Chr1(15830000-15832599)
peak_510:Chr1(5373600-5374799)	peak_510:Chr1(5685600-5685999)	peak_510:Chr1(5210600-5213399)	peak_510:Chr1(17444600-17445399)	peak_510:Chr1(16910400-16915999)	peak_510:Chr1(15845200-15847199)
peak_511:Chr1(5384000-5384999)	peak_511:Chr1(5698400-5701599)	peak_511:Chr1(5217600-5219999)	peak_511:Chr1(17481800-17483399)	peak_511:Chr1(17105600-17111399)	peak_511:Chr1(15848800-15850199)
peak_512:Chr1(5391200-5394399)	peak_512:Chr1(5703200-5707999)	peak_512:Chr1(5233200-5233999)	peak_512:Chr1(17770400-17772999)	peak_512:Chr1(17159800-17161999)	peak_512:Chr1(15933600-15937199)
peak_513:Chr1(5397400-5404999)	peak_513:Chr1(5722600-5724399)	peak_513:Chr1(5237400-5238599)	peak_513:Chr1(17859400-17863399)	peak_513:Chr1(17321600-17322799)	peak_513:Chr1(15948600-15949799)
peak_514:Chr1(5406000-5407399)	peak_514:Chr1(5750600-5751799)	peak_514:Chr1(5249400-5253799)	peak_514:Chr1(17916600-17920399)	peak_514:Chr1(17381400-17387199)	peak_514:Chr1(15951200-15952999)
peak_515:Chr1(5415200-5418999)	peak_515:Chr1(5759000-5762199)	peak_515:Chr1(5256200-5257799)	peak_515:Chr1(18071000-18080399)	peak_515:Chr1(17444600-17445399)	peak_515:Chr1(15959000-15959599)
peak_516:Chr1(5428000-5431799)	peak_516:Chr1(5766600-5775599)	peak_516:Chr1(5260600-5264199)	peak_516:Chr1(18369400-18373999)	peak_516:Chr1(17482000-17483599)	peak_516:Chr1(15966200-15970199)
peak_517:Chr1(5441600-5444599)	peak_517:Chr1(5776800-5778599)	peak_517:Chr1(5265000-5266399)	peak_517:Chr1(18463800-18470999)	peak_517:Chr1(17767800-17773199)	peak_517:Chr1(16082000-16082599)
peak_518:Chr1(5455000-5456199)	peak_518:Chr1(5788000-5792999)	peak_518:Chr1(5274000-5276799)	peak_518:Chr1(18500800-18506199)	peak_518:Chr1(17891600-17894199)	peak_518:Chr1(16135400-16140799)
peak_519:Chr1(5478400-5480399)	peak_519:Chr1(5796400-5798799)	peak_519:Chr1(5300400-5302599)	peak_519:Chr1(18515800-18528199)	peak_519:Chr1(17918800-17920399)	peak_519:Chr1(16151600-16159199)
peak_520:Chr1(5493200-5494799)	peak_520:Chr1(5799600-5801199)	peak_520:Chr1(5322600-5324799)	peak_520:Chr1(18529000-18531599)	peak_520:Chr1(18067000-18079199)	peak_520:Chr1(16391400-16397999)
peak_521:Chr1(5506800-5509999)	peak_521:Chr1(5806600-5813599)	peak_521:Chr1(5334200-5335599)	peak_521:Chr1(18573800-18580399)	peak_521:Chr1(18216000-18216999)	peak_521:Chr1(16433200-16437199)
peak_522:Chr1(5512000-5515399)	peak_522:Chr1(5815000-5819599)	peak_522:Chr1(5344200-5344999)	peak_522:Chr1(18624400-18626799)	peak_522:Chr1(18220000-18221199)	peak_522:Chr1(16684000-16685399)
peak_523:Chr1(5529400-5531199)	peak_523:Chr1(5824200-5831599)	peak_523:Chr1(5352600-5354999)	peak_523:Chr1(18638800-18641599)	peak_523:Chr1(18368400-18373199)	peak_523:Chr1(16719200-16734599)
peak_524:Chr1(5540800-5541799)	peak_524:Chr1(5833600-5843799)	peak_524:Chr1(5360200-5362999)	peak_524:Chr1(18651000-18654399)	peak_524:Chr1(18418200-18423599)	peak_524:Chr1(16745400-16747199)
peak_525:Chr1(5543600-5545399)	peak_525:Chr1(5848200-5849599)	peak_525:Chr1(5384200-5384999)	peak_525:Chr1(18657600-18659199)	peak_525:Chr1(18464200-18469599)	peak_525:Chr1(17159800-17161999)
peak_526:Chr1(5549800-5551799)	peak_526:Chr1(5856400-5857999)	peak_526:Chr1(5392000-5393599)	peak_526:Chr1(18719400-18723199)	peak_526:Chr1(18500200-18506199)	peak_526:Chr1(17321600-17322799)
peak_527:Chr1(5597400-5599399)	peak_527:Chr1(5861800-5868599)	peak_527:Chr1(5395600-5398199)	peak_527:Chr1(18786400-18788999)	peak_527:Chr1(18515800-18527999)	peak_527:Chr1(17354600-17355399)
peak_528:Chr1(5639400-5641199)	peak_528:Chr1(5876000-5878999)	peak_528:Chr1(5400800-5404799)	peak_528:Chr1(18799000-18806799)	peak_528:Chr1(18529400-18531399)	peak_528:Chr1(17381600-17385599)
peak_529:Chr1(5643600-5644599)	peak_529:Chr1(5883400-5886999)	peak_529:Chr1(5406000-5407599)	peak_529:Chr1(18815600-18821799)	peak_529:Chr1(18574800-18579999)	peak_529:Chr1(17420600-17421199)
peak_530:Chr1(5655000-5655399)	peak_530:Chr1(5890400-5892199)	peak_530:Chr1(5414800-5418199)	peak_530:Chr1(18867600-18873999)	peak_530:Chr1(18624800-18626799)	peak_530:Chr1(17443800-17445399)
peak_531:Chr1(5668800-5671599)	peak_531:Chr1(5900600-5901599)	peak_531:Chr1(5423400-5426199)	peak_531:Chr1(18887600-18891599)	peak_531:Chr1(18639000-18640399)	peak_531:Chr1(17481200-17483399)
peak_532:Chr1(5673200-5673799)	peak_532:Chr1(5903600-5912999)	peak_532:Chr1(5428000-5431599)	peak_532:Chr1(18892600-18894799)	peak_532:Chr1(18651200-18654399)	peak_532:Chr1(17766800-17773199)
peak_533:Chr1(5677800-5679799)	peak_533:Chr1(5917800-5919199)	peak_533:Chr1(5441400-5443999)	peak_533:Chr1(18955400-18959199)	peak_533:Chr1(18658000-18659199)	peak_533:Chr1(17836000-17838199)
peak_534:Chr1(5685600-5685999)	peak_534:Chr1(5920800-5925799)	peak_534:Chr1(5454600-5456199)	peak_534:Chr1(18992800-18994599)	peak_534:Chr1(18717800-18722199)	peak_534:Chr1(17857200-17860999)
peak_535:Chr1(5694800-5695599)	peak_535:Chr1(5938000-5939799)	peak_535:Chr1(5475400-5477199)	peak_535:Chr1(19003200-19004999)	peak_535:Chr1(18786400-18788199)	peak_535:Chr1(17886800-17887799)
peak_536:Chr1(5698600-5702199)	peak_536:Chr1(5953600-5954799)	peak_536:Chr1(5478200-5481599)	peak_536:Chr1(19022600-19029999)	peak_536:Chr1(18798200-18805399)	peak_536:Chr1(17891400-17894399)
peak_537:Chr1(5703200-5704799)	peak_537:Chr1(5972000-5972599)	peak_537:Chr1(5492200-5494999)	peak_537:Chr1(19037000-19041599)	peak_537:Chr1(18816000-18822599)	peak_537:Chr1(17918800-17921799)
peak_538:Chr1(5705600-5707999)	peak_538:Chr1(5982000-5985999)	peak_538:Chr1(5506800-5510999)	peak_538:Chr1(19053000-19066999)	peak_538:Chr1(18867600-18873199)	peak_538:Chr1(18068800-18078999)
peak_539:Chr1(5723400-5725399)	peak_539:Chr1(5991000-5991799)	peak_539:Chr1(5512000-5514599)	peak_539:Chr1(19174000-19175799)	peak_539:Chr1(18887600-18896199)	peak_539:Chr1(18216200-18217399)
peak_540:Chr1(5750400-5752399)	peak_540:Chr1(6000200-6001999)	peak_540:Chr1(5528800-5532199)	peak_540:Chr1(19199200-19209199)	peak_540:Chr1(18957400-18958799)	peak_540:Chr1(18218200-18221599)
peak_541:Chr1(5760000-5762199)	peak_541:Chr1(6003000-6009399)	peak_541:Chr1(5540600-5541799)	peak_541:Chr1(19229200-19233399)	peak_541:Chr1(18992800-18994799)	peak_541:Chr1(18303000-18303799)
peak_542:Chr1(5766400-5771599)	peak_542:Chr1(6010600-6012399)	peak_542:Chr1(5543600-5546799)	peak_542:Chr1(19241000-19249999)	peak_542:Chr1(19023400-19029799)	peak_542:Chr1(18366800-18374199)
peak_543:Chr1(5772400-5774999)	peak_543:Chr1(6017000-6018199)	peak_543:Chr1(5549800-5551599)	peak_543:Chr1(19257800-19263799)	peak_543:Chr1(19036800-19040599)	peak_543:Chr1(18407800-18409799)
peak_544:Chr1(5777000-5778599)	peak_544:Chr1(6024600-6026999)	peak_544:Chr1(5567800-5568599)	peak_544:Chr1(19294000-19303999)	peak_544:Chr1(19044200-19045599)	peak_544:Chr1(18418000-18423799)
peak_545:Chr1(5788000-5792799)	peak_545:Chr1(6031200-6032799)	peak_545:Chr1(5597600-5598199)	peak_545:Chr1(19332600-19336799)	peak_545:Chr1(19053200-19062399)	peak_545:Chr1(18463800-18470199)
peak_546:Chr1(5794200-5798599)	peak_546:Chr1(6037400-6038999)	peak_546:Chr1(5639800-5641399)	peak_546:Chr1(19359800-19361599)	peak_546:Chr1(19174000-19175599)	peak_546:Chr1(18499000-18506199)
peak_547:Chr1(5799400-5801199)	peak_547:Chr1(6056600-6058999)	peak_547:Chr1(5643600-5644399)	peak_547:Chr1(19366600-19368399)	peak_547:Chr1(19198200-19208199)	peak_547:Chr1(18517000-18526799)
peak_548:Chr1(5806600-5812399)	peak_548:Chr1(6076800-6079999)	peak_548:Chr1(5668000-5672399)	peak_548:Chr1(19433200-19438999)	peak_548:Chr1(19229200-19233399)	peak_548:Chr1(18529000-18530599)
peak_549:Chr1(5814800-5819599)	peak_549:Chr1(6092400-6096999)	peak_549:Chr1(5678800-5680799)	peak_549:Chr1(19480600-19483799)	peak_549:Chr1(19240400-19249999)	peak_549:Chr1(18624600-18626999)
peak_550:Chr1(5825200-5831599)	peak_550:Chr1(6112400-6114199)	peak_550:Chr1(5685600-5686999)	peak_550:Chr1(19505400-19510799)	peak_550:Chr1(19258000-19263599)	peak_550:Chr1(18639000-18641799)
peak_551:Chr1(5834800-5845199)	peak_551:Chr1(6134200-6136599)	peak_551:Chr1(5698400-5702399)	peak_551:Chr1(19859600-19861999)	peak_551:Chr1(19294400-19304999)	peak_551:Chr1(18650000-18653799)
peak_552:Chr1(5848000-5849599)	peak_552:Chr1(6139400-6141999)	peak_552:Chr1(5703200-5707999)	peak_552:Chr1(19888600-19894399)	peak_552:Chr1(19334000-19337199)	peak_552:Chr1(18657800-18659399)
peak_553:Chr1(5856400-5858399)	peak_553:Chr1(6170400-6173599)	peak_553:Chr1(5723200-5725199)	peak_553:Chr1(19982400-19989999)	peak_553:Chr1(19350200-19352199)	peak_553:Chr1(18719400-18721999)
peak_554:Chr1(5861800-5863399)	peak_554:Chr1(6180000-6186799)	peak_554:Chr1(5748800-5751599)	peak_554:Chr1(20027400-20032199)	peak_554:Chr1(19359600-19361599)	peak_554:Chr1(18776800-18777399)
peak_555:Chr1(5867000-5868999)	peak_555:Chr1(6191400-6193999)	peak_555:Chr1(5758200-5762199)	peak_555:Chr1(20035000-20039199)	peak_555:Chr1(19366800-19368199)	peak_555:Chr1(18778800-18780399)
peak_556:Chr1(5875400-5878999)	peak_556:Chr1(6198400-6200799)	peak_556:Chr1(5764000-5775199)	peak_556:Chr1(20040000-20040599)	peak_556:Chr1(19433400-19438799)	peak_556:Chr1(18784800-18786799)
peak_557:Chr1(5890400-5892599)	peak_557:Chr1(6209800-6210999)	peak_557:Chr1(5776800-5778599)	peak_557:Chr1(20059800-20067399)	peak_557:Chr1(19480600-19483799)	peak_557:Chr1(18787600-18788199)
peak_558:Chr1(5900800-5901599)	peak_558:Chr1(6220600-6224799)	peak_558:Chr1(5788000-5792999)	peak_558:Chr1(20238800-20249199)	peak_558:Chr1(19505600-19510999)	peak_558:Chr1(18797000-18805399)
peak_559:Chr1(5904800-5909199)	peak_559:Chr1(6242200-6245199)	peak_559:Chr1(5796400-5797799)	peak_559:Chr1(20257400-20261199)	peak_559:Chr1(19887800-19894799)	peak_559:Chr1(18816000-18821999)
peak_560:Chr1(5910200-5912399)	peak_560:Chr1(6254800-6255399)	peak_560:Chr1(5798800-5801399)	peak_560:Chr1(20386800-20388399)	peak_560:Chr1(19983600-19989999)	peak_560:Chr1(18867800-18873199)
peak_561:Chr1(5917600-5919199)	peak_561:Chr1(6267400-6270999)	peak_561:Chr1(5806000-5813599)	peak_561:Chr1(20403400-20404999)	peak_561:Chr1(20027600-20031999)	peak_561:Chr1(18886600-18896799)
peak_562:Chr1(5920000-5923999)	peak_562:Chr1(6277200-6283399)	peak_562:Chr1(5815000-5820399)	peak_562:Chr1(20414400-20423199)	peak_562:Chr1(20036600-20039199)	peak_562:Chr1(18957600-18959399)
peak_563:Chr1(5937800-5939799)	peak_563:Chr1(6286200-6289599)	peak_563:Chr1(5824000-5827399)	peak_563:Chr1(20450200-20461399)	peak_563:Chr1(20059600-20066199)	peak_563:Chr1(18992800-18994599)
peak_564:Chr1(5953800-5954599)	peak_564:Chr1(6295600-6297999)	peak_564:Chr1(5828600-5831199)	peak_564:Chr1(20462600-20464399)	peak_564:Chr1(20232200-20233399)	peak_564:Chr1(19026600-19028799)
peak_565:Chr1(5970000-5972799)	peak_565:Chr1(6302600-6308399)	peak_565:Chr1(5835800-5838599)	peak_565:Chr1(20468600-20469599)	peak_565:Chr1(20239400-20247399)	peak_565:Chr1(19037400-19040599)
peak_566:Chr1(5982200-5985999)	peak_566:Chr1(6317600-6322999)	peak_566:Chr1(5840000-5843799)	peak_566:Chr1(20607400-20609399)	peak_566:Chr1(20257400-20261999)	peak_566:Chr1(19043000-19046199)
peak_567:Chr1(5990800-5991799)	peak_567:Chr1(6343000-6343999)	peak_567:Chr1(5847800-5849599)	peak_567:Chr1(20635200-20644599)	peak_567:Chr1(20386200-20388399)	peak_567:Chr1(19053400-19062199)
peak_568:Chr1(6000200-6009399)	peak_568:Chr1(6361600-6363799)	peak_568:Chr1(5856400-5857999)	peak_568:Chr1(20648400-20659199)	peak_568:Chr1(20403600-20405399)	peak_568:Chr1(19173800-19175599)
peak_569:Chr1(6010600-6012799)	peak_569:Chr1(6365000-6370599)	peak_569:Chr1(5861600-5868999)	peak_569:Chr1(20705000-20708599)	peak_569:Chr1(20415000-20421799)	peak_569:Chr1(19199200-19203399)
peak_570:Chr1(6017000-6017999)	peak_570:Chr1(6385400-6398999)	peak_570:Chr1(5875800-5880799)	peak_570:Chr1(20773000-20775399)	peak_570:Chr1(20436000-20438799)	peak_570:Chr1(19204200-19208199)
peak_571:Chr1(6024800-6025799)	peak_571:Chr1(6401000-6402799)	peak_571:Chr1(5885200-5886999)	peak_571:Chr1(20922200-20931199)	peak_571:Chr1(20448800-20458999)	peak_571:Chr1(19229200-19233399)
peak_572:Chr1(6031200-6032999)	peak_572:Chr1(6412000-6413599)	peak_572:Chr1(5889600-5892599)	peak_572:Chr1(20933000-20937599)	peak_572:Chr1(20607200-20609199)	peak_572:Chr1(19245200-19248999)
peak_573:Chr1(6037400-6038999)	peak_573:Chr1(6419000-6419799)	peak_573:Chr1(5901000-5901599)	peak_573:Chr1(21027600-21032199)	peak_573:Chr1(20635400-20644599)	peak_573:Chr1(19258200-19263199)
peak_574:Chr1(6057000-6059199)	peak_574:Chr1(6432200-6433599)	peak_574:Chr1(5903400-5909199)	peak_574:Chr1(21035800-21047999)	peak_574:Chr1(20648400-20659199)	peak_574:Chr1(19294200-19303799)
peak_575:Chr1(6075800-6079199)	peak_575:Chr1(6442800-6446199)	peak_575:Chr1(5910200-5912399)	peak_575:Chr1(21054600-21058799)	peak_575:Chr1(20704800-20708999)	peak_575:Chr1(19334400-19337199)
peak_576:Chr1(6092400-6096999)	peak_576:Chr1(6462600-6465799)	peak_576:Chr1(5917600-5919199)	peak_576:Chr1(21086200-21088999)	peak_576:Chr1(20773000-20775399)	peak_576:Chr1(19350000-19351399)
peak_577:Chr1(6112200-6114399)	peak_577:Chr1(6471400-6475399)	peak_577:Chr1(5920600-5923799)	peak_577:Chr1(21102200-21103199)	peak_577:Chr1(20825800-20828199)	peak_577:Chr1(19359400-19361399)
peak_578:Chr1(6134200-6135599)	peak_578:Chr1(6494400-6495799)	peak_578:Chr1(5937600-5939799)	peak_578:Chr1(21115000-21118199)	peak_578:Chr1(20908000-20909599)	peak_578:Chr1(19366400-19368399)
peak_579:Chr1(6139400-6142399)	peak_579:Chr1(6505800-6506399)	peak_579:Chr1(5953200-5954799)	peak_579:Chr1(21189800-21195199)	peak_579:Chr1(20917800-20920399)	peak_579:Chr1(19434000-19439799)
peak_580:Chr1(6170600-6173599)	peak_580:Chr1(6512800-6514799)	peak_580:Chr1(5969000-5972799)	peak_580:Chr1(21279400-21289599)	peak_580:Chr1(20921200-20922599)	peak_580:Chr1(19480600-19483799)
peak_581:Chr1(6180000-6186799)	peak_581:Chr1(6519200-6521199)	peak_581:Chr1(5978800-5979999)	peak_581:Chr1(21341000-21350799)	peak_581:Chr1(20924200-20931199)	peak_581:Chr1(19505400-19508399)
peak_582:Chr1(6188600-6189799)	peak_582:Chr1(6523400-6526599)	peak_582:Chr1(5982000-5984799)	peak_582:Chr1(21555400-21558399)	peak_582:Chr1(20932600-20938799)	peak_582:Chr1(19688600-19690999)
peak_583:Chr1(6191800-6193799)	peak_583:Chr1(6527400-6532799)	peak_583:Chr1(5989000-5989599)	peak_583:Chr1(21597600-21601599)	peak_583:Chr1(21021800-21041999)	peak_583:Chr1(19887200-19894999)
peak_584:Chr1(6198400-6200799)	peak_584:Chr1(6533800-6537999)	peak_584:Chr1(5991000-5991999)	peak_584:Chr1(21602400-21604599)	peak_584:Chr1(21043000-21047999)	peak_584:Chr1(19982400-19989999)
peak_585:Chr1(6209800-6210999)	peak_585:Chr1(6540600-6544799)	peak_585:Chr1(6000200-6007799)	peak_585:Chr1(21633400-21635799)	peak_585:Chr1(21055600-21058399)	peak_585:Chr1(20020000-20022199)
peak_586:Chr1(6220400-6224799)	peak_586:Chr1(6554800-6555599)	peak_586:Chr1(6010800-6012799)	peak_586:Chr1(21662800-21673599)	peak_586:Chr1(21061800-21064599)	peak_586:Chr1(20027800-20032999)
peak_587:Chr1(6243600-6245599)	peak_587:Chr1(6558000-6559999)	peak_587:Chr1(6017000-6018199)	peak_587:Chr1(21679200-21695599)	peak_587:Chr1(21086200-21087799)	peak_587:Chr1(20035000-20046799)
peak_588:Chr1(6257600-6259199)	peak_588:Chr1(6565000-6568399)	peak_588:Chr1(6024800-6025799)	peak_588:Chr1(21719200-21726399)	peak_588:Chr1(21113400-21118599)	peak_588:Chr1(20048800-20051399)
peak_589:Chr1(6267200-6268799)	peak_589:Chr1(6574000-6578199)	peak_589:Chr1(6031200-6032799)	peak_589:Chr1(21730000-21738999)	peak_589:Chr1(21189200-21195399)	peak_589:Chr1(20059400-20067399)
peak_590:Chr1(6278000-6278599)	peak_590:Chr1(6583600-6585399)	peak_590:Chr1(6037400-6039199)	peak_590:Chr1(21739800-21749399)	peak_590:Chr1(21279200-21288999)	peak_590:Chr1(20238800-20248399)
peak_591:Chr1(6280000-6281599)	peak_591:Chr1(6586400-6587999)	peak_591:Chr1(6057200-6059199)	peak_591:Chr1(21755200-21761799)	peak_591:Chr1(21334800-21337599)	peak_591:Chr1(20257400-20261199)
peak_592:Chr1(6285200-6287399)	peak_592:Chr1(6616400-6618799)	peak_592:Chr1(6074800-6079799)	peak_592:Chr1(21782000-21804999)	peak_592:Chr1(21341000-21350999)	peak_592:Chr1(20403600-20405199)
peak_593:Chr1(6288400-6289599)	peak_593:Chr1(6624600-6631999)	peak_593:Chr1(6092200-6096999)	peak_593:Chr1(21806200-21828799)	peak_593:Chr1(21632400-21637599)	peak_593:Chr1(20413800-20423399)
peak_594:Chr1(6295600-6297999)	peak_594:Chr1(6643200-6646799)	peak_594:Chr1(6108400-6113799)	peak_594:Chr1(21837200-21860599)	peak_594:Chr1(21663200-21671199)	peak_594:Chr1(20450800-20459599)
peak_595:Chr1(6302600-6308199)	peak_595:Chr1(6648200-6650799)	peak_595:Chr1(6134000-6135799)	peak_595:Chr1(21873200-21874399)	peak_595:Chr1(21681000-21694199)	peak_595:Chr1(20468400-20469799)
peak_596:Chr1(6319000-6322999)	peak_596:Chr1(6662400-6665199)	peak_596:Chr1(6140000-6141999)	peak_596:Chr1(21884400-21888599)	peak_596:Chr1(21716800-21726199)	peak_596:Chr1(20607200-20609399)
peak_597:Chr1(6343000-6344199)	peak_597:Chr1(6668000-6670799)	peak_597:Chr1(6170200-6173399)	peak_597:Chr1(21944000-21945399)	peak_597:Chr1(21732600-21738999)	peak_597:Chr1(20628400-20629599)
peak_598:Chr1(6361600-6363999)	peak_598:Chr1(6693800-6695399)	peak_598:Chr1(6179800-6186999)	peak_598:Chr1(21986600-22023199)	peak_598:Chr1(21739800-21747199)	peak_598:Chr1(20635200-20644399)
peak_599:Chr1(6366600-6371599)	peak_599:Chr1(6696200-6698599)	peak_599:Chr1(6188600-6189599)	peak_599:Chr1(22031000-22034399)	peak_599:Chr1(21755800-21761799)	peak_599:Chr1(20645200-20658999)
peak_600:Chr1(6386000-6387199)	peak_600:Chr1(6702200-6705199)	peak_600:Chr1(6191800-6193799)	peak_600:Chr1(22035400-22046999)	peak_600:Chr1(21782000-21803199)	peak_600:Chr1(20705000-20708799)
peak_601:Chr1(6388000-6392799)	peak_601:Chr1(6707200-6710999)	peak_601:Chr1(6198800-6200799)	peak_601:Chr1(22060000-22069599)	peak_601:Chr1(21805800-21808799)	peak_601:Chr1(20773600-20775399)
peak_602:Chr1(6393600-6398799)	peak_602:Chr1(6718000-6720199)	peak_602:Chr1(6209800-6211199)	peak_602:Chr1(22131800-22148399)	peak_602:Chr1(21809800-21828399)	peak_602:Chr1(20825200-20827999)
peak_603:Chr1(6400600-6402999)	peak_603:Chr1(6727200-6728599)	peak_603:Chr1(6220600-6224799)	peak_603:Chr1(22183000-22184199)	peak_603:Chr1(21837400-21859999)	peak_603:Chr1(20834200-20835399)
peak_604:Chr1(6412000-6413599)	peak_604:Chr1(6733600-6736399)	peak_604:Chr1(6243200-6245199)	peak_604:Chr1(22185000-22203999)	peak_604:Chr1(21883200-21889399)	peak_604:Chr1(20917200-20931599)
peak_605:Chr1(6418800-6419799)	peak_605:Chr1(6761400-6767399)	peak_605:Chr1(6254800-6255199)	peak_605:Chr1(22210000-22221799)	peak_605:Chr1(21943000-21945999)	peak_605:Chr1(20933000-20937399)
peak_606:Chr1(6432200-6433799)	peak_606:Chr1(6768600-6771599)	peak_606:Chr1(6267400-6272999)	peak_606:Chr1(22234800-22242199)	peak_606:Chr1(21956000-21956799)	peak_606:Chr1(21021600-21047999)
peak_607:Chr1(6442800-6444999)	peak_607:Chr1(6779400-6780399)	peak_607:Chr1(6275400-6278799)	peak_607:Chr1(22252200-22258599)	peak_607:Chr1(21965600-21967199)	peak_607:Chr1(21054600-21060399)
peak_608:Chr1(6462600-6465799)	peak_608:Chr1(6784400-6793799)	peak_608:Chr1(6280000-6281199)	peak_608:Chr1(22281200-22283999)	peak_608:Chr1(21984400-22022799)	peak_608:Chr1(21061800-21064199)
peak_609:Chr1(6469600-6473999)	peak_609:Chr1(6813000-6821199)	peak_609:Chr1(6287200-6289399)	peak_609:Chr1(22289400-22295199)	peak_609:Chr1(22031000-22034399)	peak_609:Chr1(21115200-21115799)
peak_610:Chr1(6494200-6495799)	peak_610:Chr1(6828200-6830999)	peak_610:Chr1(6295600-6298399)	peak_610:Chr1(22298800-22311599)	peak_610:Chr1(22035400-22046799)	peak_610:Chr1(21116800-21117799)
peak_611:Chr1(6505600-6506399)	peak_611:Chr1(6832000-6834599)	peak_611:Chr1(6302600-6308199)	peak_611:Chr1(22321600-22329399)	peak_611:Chr1(22060200-22068999)	peak_611:Chr1(21191000-21195399)
peak_612:Chr1(6512800-6514799)	peak_612:Chr1(6836600-6837999)	peak_612:Chr1(6319000-6322999)	peak_612:Chr1(22332400-22333799)	peak_612:Chr1(22130400-22147599)	peak_612:Chr1(21334800-21337599)
peak_613:Chr1(6518000-6521199)	peak_613:Chr1(6842800-6844999)	peak_613:Chr1(6342800-6344199)	peak_613:Chr1(22359200-22366999)	peak_613:Chr1(22185000-22188599)	peak_613:Chr1(21341600-21350799)
peak_614:Chr1(6523400-6532199)	peak_614:Chr1(6856800-6858599)	peak_614:Chr1(6361400-6363599)	peak_614:Chr1(22384800-22386799)	peak_614:Chr1(22189400-22191399)	peak_614:Chr1(21633400-21635599)
peak_615:Chr1(6533800-6535799)	peak_615:Chr1(6879000-6882599)	peak_615:Chr1(6365400-6370599)	peak_615:Chr1(22388200-22389599)	peak_615:Chr1(22192600-22203999)	peak_615:Chr1(21665400-21667199)
peak_616:Chr1(6540000-6544799)	peak_616:Chr1(6883400-6884799)	peak_616:Chr1(6386800-6398999)	peak_616:Chr1(22395800-22400399)	peak_616:Chr1(22209600-22221799)	peak_616:Chr1(21668600-21669599)
peak_617:Chr1(6555200-6555599)	peak_617:Chr1(6897000-6899199)	peak_617:Chr1(6400600-6402199)	peak_617:Chr1(22424200-22427399)	peak_617:Chr1(22234800-22244399)	peak_617:Chr1(21680600-21693199)
peak_618:Chr1(6558800-6559799)	peak_618:Chr1(6903800-6905799)	peak_618:Chr1(6412200-6413599)	peak_618:Chr1(22485200-22487399)	peak_618:Chr1(22252200-22255799)	peak_618:Chr1(21718800-21726199)
peak_619:Chr1(6564600-6568199)	peak_619:Chr1(6909000-6915199)	peak_619:Chr1(6418800-6419799)	peak_619:Chr1(22541200-22545799)	peak_619:Chr1(22257000-22259799)	peak_619:Chr1(21732000-21738999)
peak_620:Chr1(6575400-6577199)	peak_620:Chr1(6921800-6923999)	peak_620:Chr1(6432200-6433999)	peak_620:Chr1(22575600-22580799)	peak_620:Chr1(22281400-22286799)	peak_620:Chr1(21740200-21744599)
peak_621:Chr1(6583400-6585599)	peak_621:Chr1(6940200-6940999)	peak_621:Chr1(6443800-6444799)	peak_621:Chr1(22632800-22638199)	peak_621:Chr1(22291200-22294999)	peak_621:Chr1(21755600-21761599)
peak_622:Chr1(6586600-6588199)	peak_622:Chr1(6942200-6945599)	peak_622:Chr1(6462600-6465999)	peak_622:Chr1(22664600-22668799)	peak_622:Chr1(22300200-22309199)	peak_622:Chr1(21782000-21800799)
peak_623:Chr1(6616800-6618799)	peak_623:Chr1(6955800-6959199)	peak_623:Chr1(6471400-6471799)	peak_623:Chr1(22670000-22678599)	peak_623:Chr1(22323000-22328999)	peak_623:Chr1(21813600-21827999)
peak_624:Chr1(6623600-6630799)	peak_624:Chr1(6967600-6970799)	peak_624:Chr1(6472800-6473999)	peak_624:Chr1(22730000-22736399)	peak_624:Chr1(22344800-22350399)	peak_624:Chr1(21837200-21849999)
peak_625:Chr1(6643600-6646799)	peak_625:Chr1(6975600-6977399)	peak_625:Chr1(6494400-6495799)	peak_625:Chr1(22792000-22818799)	peak_625:Chr1(22359400-22362199)	peak_625:Chr1(21885800-21888599)
peak_626:Chr1(6662200-6664799)	peak_626:Chr1(6978600-6980999)	peak_626:Chr1(6505000-6506399)	peak_626:Chr1(22823400-22827999)	peak_626:Chr1(22384800-22386799)	peak_626:Chr1(21943600-21945999)
peak_627:Chr1(6668000-6670799)	peak_627:Chr1(6989400-6995599)	peak_627:Chr1(6512200-6513799)	peak_627:Chr1(22833200-22836799)	peak_627:Chr1(22388200-22389799)	peak_627:Chr1(21949200-21949999)
peak_628:Chr1(6694000-6698599)	peak_628:Chr1(7007400-7011199)	peak_628:Chr1(6518200-6520199)	peak_628:Chr1(22869800-22872599)	peak_628:Chr1(22396800-22399999)	peak_628:Chr1(21965200-21968199)
peak_629:Chr1(6702800-6704999)	peak_629:Chr1(7025400-7026399)	peak_629:Chr1(6523400-6532599)	peak_629:Chr1(22879600-22891199)	peak_629:Chr1(22541800-22545799)	peak_629:Chr1(21986400-22022999)
peak_630:Chr1(6706000-6711199)	peak_630:Chr1(7038000-7039799)	peak_630:Chr1(6534400-6536199)	peak_630:Chr1(22897400-22903399)	peak_630:Chr1(22633000-22639399)	peak_630:Chr1(22031200-22034399)
peak_631:Chr1(6718200-6720199)	peak_631:Chr1(7043000-7045199)	peak_631:Chr1(6540400-6544599)	peak_631:Chr1(22928800-22930799)	peak_631:Chr1(22659400-22661399)	peak_631:Chr1(22036200-22045799)
peak_632:Chr1(6727200-6728599)	peak_632:Chr1(7049400-7050799)	peak_632:Chr1(6555000-6555599)	peak_632:Chr1(23013600-23017199)	peak_632:Chr1(22666000-22678399)	peak_632:Chr1(22060000-22068999)
peak_633:Chr1(6733600-6735399)	peak_633:Chr1(7053800-7056199)	peak_633:Chr1(6558200-6559799)	peak_633:Chr1(23105800-23115799)	peak_633:Chr1(22730000-22736399)	peak_633:Chr1(22130400-22147999)
peak_634:Chr1(6761600-6770599)	peak_634:Chr1(7058800-7059799)	peak_634:Chr1(6565000-6568399)	peak_634:Chr1(23120200-23126799)	peak_634:Chr1(22792800-22818799)	peak_634:Chr1(22185800-22186999)
peak_635:Chr1(6779400-6780399)	peak_635:Chr1(7061000-7062799)	peak_635:Chr1(6575600-6577199)	peak_635:Chr1(23166200-23168999)	peak_635:Chr1(22824400-22827999)	peak_635:Chr1(22187800-22189599)
peak_636:Chr1(6786000-6794599)	peak_636:Chr1(7072600-7074399)	peak_636:Chr1(6583600-6585199)	peak_636:Chr1(23246200-23250399)	peak_636:Chr1(22879600-22883799)	peak_636:Chr1(22190400-22191599)
peak_637:Chr1(6813400-6815999)	peak_637:Chr1(7075800-7076999)	peak_637:Chr1(6586600-6588199)	peak_637:Chr1(23285400-23289199)	peak_637:Chr1(22884800-22891199)	peak_637:Chr1(22192800-22201199)
peak_638:Chr1(6828000-6829999)	peak_638:Chr1(7080600-7089199)	peak_638:Chr1(6590600-6594199)	peak_638:Chr1(23291600-23295399)	peak_638:Chr1(22897200-22898799)	peak_638:Chr1(22210000-22221799)
peak_639:Chr1(6831400-6833999)	peak_639:Chr1(7091800-7098599)	peak_639:Chr1(6614400-6618799)	peak_639:Chr1(23301200-23303999)	peak_639:Chr1(22901200-22903399)	peak_639:Chr1(22234800-22236799)
peak_640:Chr1(6836600-6837999)	peak_640:Chr1(7101400-7103999)	peak_640:Chr1(6623600-6630599)	peak_640:Chr1(23310600-23314999)	peak_640:Chr1(22927600-22931399)	peak_640:Chr1(22237800-22249599)
peak_641:Chr1(6842800-6844199)	peak_641:Chr1(7106800-7109399)	peak_641:Chr1(6643600-6646799)	peak_641:Chr1(23337200-23347599)	peak_641:Chr1(22964000-22964599)	peak_641:Chr1(22253800-22256799)
peak_642:Chr1(6856800-6858799)	peak_642:Chr1(7115600-7117199)	peak_642:Chr1(6648000-6650799)	peak_642:Chr1(23351000-23355599)	peak_642:Chr1(23022800-23026199)	peak_642:Chr1(22284400-22286799)
peak_643:Chr1(6879000-6882399)	peak_643:Chr1(7127400-7130599)	peak_643:Chr1(6654000-6656799)	peak_643:Chr1(23356600-23366599)	peak_643:Chr1(23107800-23116199)	peak_643:Chr1(22291200-22291599)
peak_644:Chr1(6883200-6885399)	peak_644:Chr1(7157800-7159599)	peak_644:Chr1(6662000-6663199)	peak_644:Chr1(23376400-23382599)	peak_644:Chr1(23120400-23127399)	peak_644:Chr1(22293400-22294799)
peak_645:Chr1(6897200-6899199)	peak_645:Chr1(7165000-7168199)	peak_645:Chr1(6664200-6664999)	peak_645:Chr1(23385600-23389999)	peak_645:Chr1(23165000-23168999)	peak_645:Chr1(22301000-22303999)
peak_646:Chr1(6903600-6905399)	peak_646:Chr1(7173200-7184199)	peak_646:Chr1(6668000-6670799)	peak_646:Chr1(23391000-23394599)	peak_646:Chr1(23246600-23250399)	peak_646:Chr1(22306200-22306799)
peak_647:Chr1(6910800-6914999)	peak_647:Chr1(7185400-7188199)	peak_647:Chr1(6694200-6694999)	peak_647:Chr1(23395600-23421999)	peak_647:Chr1(23286000-23287599)	peak_647:Chr1(22323000-22324799)
peak_648:Chr1(6940200-6940999)	peak_648:Chr1(7196800-7198199)	peak_648:Chr1(6696200-6699199)	peak_648:Chr1(23437600-23440199)	peak_648:Chr1(23291400-23292799)	peak_648:Chr1(22325600-22326199)
peak_649:Chr1(6942800-6944799)	peak_649:Chr1(7223800-7225199)	peak_649:Chr1(6702800-6704999)	peak_649:Chr1(23446800-23452599)	peak_649:Chr1(23301200-23302999)	peak_649:Chr1(22343000-22350199)
peak_650:Chr1(6955800-6959199)	peak_650:Chr1(7230600-7231399)	peak_650:Chr1(6708400-6711199)	peak_650:Chr1(23455000-23457799)	peak_650:Chr1(23311000-23314199)	peak_650:Chr1(22385000-22387399)
peak_651:Chr1(6967600-6969799)	peak_651:Chr1(7244400-7246799)	peak_651:Chr1(6713600-6717399)	peak_651:Chr1(23537400-23539799)	peak_651:Chr1(23336600-23347799)	peak_651:Chr1(22388200-22389999)
peak_652:Chr1(6974000-6976799)	peak_652:Chr1(7249600-7251599)	peak_652:Chr1(6718400-6720199)	peak_652:Chr1(23550600-23554599)	peak_652:Chr1(23350600-23355799)	peak_652:Chr1(22395800-22401799)
peak_653:Chr1(6978200-6980799)	peak_653:Chr1(7258200-7266799)	peak_653:Chr1(6727200-6728999)	peak_653:Chr1(23607400-23611799)	peak_653:Chr1(23356600-23368599)	peak_653:Chr1(22494600-22496199)
peak_654:Chr1(6990000-6993599)	peak_654:Chr1(7274800-7280399)	peak_654:Chr1(6733600-6740399)	peak_654:Chr1(23614600-23615399)	peak_654:Chr1(23376200-23382399)	peak_654:Chr1(22543200-22545599)
peak_655:Chr1(7008800-7010599)	peak_655:Chr1(7281800-7282599)	peak_655:Chr1(6759200-6769199)	peak_655:Chr1(23642000-23642999)	peak_655:Chr1(23383800-23420399)	peak_655:Chr1(22632800-22639399)
peak_656:Chr1(7025400-7026599)	peak_656:Chr1(7287800-7289399)	peak_656:Chr1(6779400-6780399)	peak_656:Chr1(23684800-23689599)	peak_656:Chr1(23431400-23433199)	peak_656:Chr1(22652600-22653799)
peak_657:Chr1(7038000-7039799)	peak_657:Chr1(7296400-7298799)	peak_657:Chr1(6785200-6794799)	peak_657:Chr1(23705400-23716199)	peak_657:Chr1(23439000-23442599)	peak_657:Chr1(22664400-22669199)
peak_658:Chr1(7043200-7045399)	peak_658:Chr1(7302000-7303599)	peak_658:Chr1(6813200-6817399)	peak_658:Chr1(23724800-23725799)	peak_658:Chr1(23446800-23449999)	peak_658:Chr1(22670000-22678599)
peak_659:Chr1(7049000-7052199)	peak_659:Chr1(7307000-7310999)	peak_659:Chr1(6828000-6835199)	peak_659:Chr1(23745000-23748399)	peak_659:Chr1(23455000-23457799)	peak_659:Chr1(22730000-22736799)
peak_660:Chr1(7053000-7056199)	peak_660:Chr1(7324800-7326599)	peak_660:Chr1(6836600-6838799)	peak_660:Chr1(23877800-23880799)	peak_660:Chr1(23536800-23539599)	peak_660:Chr1(22749600-22749799)
peak_661:Chr1(7058400-7062799)	peak_661:Chr1(7333400-7334999)	peak_661:Chr1(6842600-6844399)	peak_661:Chr1(24017200-24021199)	peak_661:Chr1(23550400-23554199)	peak_661:Chr1(22801600-22816399)
peak_662:Chr1(7071400-7073599)	peak_662:Chr1(7340600-7342399)	peak_662:Chr1(6855800-6858199)	peak_662:Chr1(24036200-24042799)	peak_662:Chr1(23687800-23689599)	peak_662:Chr1(22824000-22827999)
peak_663:Chr1(7076400-7076999)	peak_663:Chr1(7345000-7346799)	peak_663:Chr1(6879000-6882399)	peak_663:Chr1(24052400-24061599)	peak_663:Chr1(23705400-23713799)	peak_663:Chr1(22880000-22891199)
peak_664:Chr1(7080600-7084599)	peak_664:Chr1(7348400-7349799)	peak_664:Chr1(6883600-6885599)	peak_664:Chr1(24062800-24066399)	peak_664:Chr1(23722600-23723999)	peak_664:Chr1(22900000-22902999)
peak_665:Chr1(7088200-7089599)	peak_665:Chr1(7356400-7358399)	peak_665:Chr1(6896400-6898799)	peak_665:Chr1(24087200-24089199)	peak_665:Chr1(24017200-24021199)	peak_665:Chr1(22914600-22916799)
peak_666:Chr1(7091400-7098799)	peak_666:Chr1(7363200-7366599)	peak_666:Chr1(6909600-6912399)	peak_666:Chr1(24099600-24102599)	peak_666:Chr1(24023200-24025399)	peak_666:Chr1(22928800-22930599)
peak_667:Chr1(7100400-7103999)	peak_667:Chr1(7379400-7381399)	peak_667:Chr1(6914000-6915199)	peak_667:Chr1(24178200-24184399)	peak_667:Chr1(24036400-24042599)	peak_667:Chr1(23022600-23025399)
peak_668:Chr1(7105800-7109399)	peak_668:Chr1(7392000-7393999)	peak_668:Chr1(6921800-6925399)	peak_668:Chr1(24190000-24195199)	peak_668:Chr1(24052400-24059599)	peak_668:Chr1(23107200-23115999)
peak_669:Chr1(7115600-7117199)	peak_669:Chr1(7402000-7404399)	peak_669:Chr1(6941400-6945999)	peak_669:Chr1(24234000-24236799)	peak_669:Chr1(24064200-24066199)	peak_669:Chr1(23120400-23126799)
peak_670:Chr1(7127600-7130599)	peak_670:Chr1(7408400-7410599)	peak_670:Chr1(6955800-6958999)	peak_670:Chr1(24275000-24280199)	peak_670:Chr1(24087400-24089199)	peak_670:Chr1(23163200-23169399)
peak_671:Chr1(7157800-7159799)	peak_671:Chr1(7417200-7418399)	peak_671:Chr1(6967400-6968999)	peak_671:Chr1(24328200-24340199)	peak_671:Chr1(24091200-24092399)	peak_671:Chr1(23247000-23250399)
peak_672:Chr1(7165000-7168199)	peak_672:Chr1(7427000-7428399)	peak_672:Chr1(6976200-6977399)	peak_672:Chr1(24342800-24353599)	peak_672:Chr1(24099400-24102199)	peak_672:Chr1(23285600-23288199)
peak_673:Chr1(7173200-7178799)	peak_673:Chr1(7429200-7431599)	peak_673:Chr1(6978600-6980999)	peak_673:Chr1(24364400-24364999)	peak_673:Chr1(24114200-24115399)	peak_673:Chr1(23291600-23292999)
peak_674:Chr1(7179600-7184599)	peak_674:Chr1(7432800-7433399)	peak_674:Chr1(6989000-6993599)	peak_674:Chr1(24437000-24438799)	peak_674:Chr1(24171600-24171799)	peak_674:Chr1(23300800-23303199)
peak_675:Chr1(7185400-7186799)	peak_675:Chr1(7437800-7440399)	peak_675:Chr1(7008000-7010599)	peak_675:Chr1(24450000-24456199)	peak_675:Chr1(24178400-24183799)	peak_675:Chr1(23310600-23313999)
peak_676:Chr1(7196800-7198199)	peak_676:Chr1(7442200-7443399)	peak_676:Chr1(7025400-7027399)	peak_676:Chr1(24514400-24517199)	peak_676:Chr1(24191600-24194599)	peak_676:Chr1(23335400-23355599)
peak_677:Chr1(7220200-7221399)	peak_677:Chr1(7450200-7453799)	peak_677:Chr1(7038000-7039999)	peak_677:Chr1(24530400-24530999)	peak_677:Chr1(24234000-24237599)	peak_677:Chr1(23356800-23368999)
peak_678:Chr1(7222400-7225199)	peak_678:Chr1(7457800-7459799)	peak_678:Chr1(7043000-7045999)	peak_678:Chr1(24592600-24596999)	peak_678:Chr1(24276000-24278999)	peak_678:Chr1(23376200-23382399)
peak_679:Chr1(7230600-7231199)	peak_679:Chr1(7464600-7466399)	peak_679:Chr1(7049400-7052199)	peak_679:Chr1(24606800-24612199)	peak_679:Chr1(24324800-24326199)	peak_679:Chr1(23383800-23418599)
peak_680:Chr1(7244800-7247599)	peak_680:Chr1(7470600-7473599)	peak_680:Chr1(7054200-7056199)	peak_680:Chr1(24640400-24649199)	peak_680:Chr1(24328200-24340199)	peak_680:Chr1(23431000-23433199)
peak_681:Chr1(7248600-7251399)	peak_681:Chr1(7475200-7477799)	peak_681:Chr1(7058800-7059799)	peak_681:Chr1(24654400-24655799)	peak_681:Chr1(24342800-24354599)	peak_681:Chr1(23439400-23442599)
peak_682:Chr1(7257800-7266599)	peak_682:Chr1(7479600-7483199)	peak_682:Chr1(7072800-7075399)	peak_682:Chr1(24709600-24711199)	peak_682:Chr1(24450400-24453999)	peak_682:Chr1(23446800-23453199)
peak_683:Chr1(7275400-7277999)	peak_683:Chr1(7491000-7492399)	peak_683:Chr1(7076400-7077199)	peak_683:Chr1(24712200-24723199)	peak_683:Chr1(24515200-24517399)	peak_683:Chr1(23455600-23457799)
peak_684:Chr1(7279000-7280399)	peak_684:Chr1(7495600-7498599)	peak_684:Chr1(7080000-7086599)	peak_684:Chr1(24728600-24736199)	peak_684:Chr1(24530200-24531199)	peak_684:Chr1(23537400-23541399)
peak_685:Chr1(7287800-7289399)	peak_685:Chr1(7506000-7507999)	peak_685:Chr1(7088000-7089399)	peak_685:Chr1(24737600-24742999)	peak_685:Chr1(24592600-24596999)	peak_685:Chr1(23550400-23554599)
peak_686:Chr1(7297600-7298999)	peak_686:Chr1(7518800-7520999)	peak_686:Chr1(7091800-7092999)	peak_686:Chr1(24748400-24755799)	peak_686:Chr1(24642800-24649199)	peak_686:Chr1(23606600-23609799)
peak_687:Chr1(7302200-7303399)	peak_687:Chr1(7526600-7530999)	peak_687:Chr1(7094200-7095199)	peak_687:Chr1(24778600-24783799)	peak_687:Chr1(24654600-24655799)	peak_687:Chr1(23614400-23615799)
peak_688:Chr1(7307000-7311199)	peak_688:Chr1(7546600-7550599)	peak_688:Chr1(7096000-7098799)	peak_688:Chr1(24858600-24882199)	peak_688:Chr1(24709400-24710999)	peak_688:Chr1(23688000-23689599)
peak_689:Chr1(7324800-7326599)	peak_689:Chr1(7557200-7559599)	peak_689:Chr1(7101400-7102199)	peak_689:Chr1(24883000-24890799)	peak_689:Chr1(24712200-24722599)	peak_689:Chr1(23705200-23706599)
peak_690:Chr1(7333600-7334999)	peak_690:Chr1(7572200-7574199)	peak_690:Chr1(7107000-7109399)	peak_690:Chr1(24899200-24904399)	peak_690:Chr1(24728400-24735999)	peak_690:Chr1(23707600-23714399)
peak_691:Chr1(7339800-7341999)	peak_691:Chr1(7580800-7582999)	peak_691:Chr1(7115600-7116999)	peak_691:Chr1(24945200-24947999)	peak_691:Chr1(24737600-24742999)	peak_691:Chr1(23724800-23725999)
peak_692:Chr1(7345200-7349799)	peak_692:Chr1(7591200-7593199)	peak_692:Chr1(7127800-7130599)	peak_692:Chr1(24961400-24975599)	peak_692:Chr1(24748400-24755199)	peak_692:Chr1(23875400-23880999)
peak_693:Chr1(7356400-7357999)	peak_693:Chr1(7594800-7595799)	peak_693:Chr1(7157600-7159599)	peak_693:Chr1(24984200-24989199)	peak_693:Chr1(24757200-24758999)	peak_693:Chr1(23991200-23993199)
peak_694:Chr1(7363400-7366199)	peak_694:Chr1(7603600-7604599)	peak_694:Chr1(7166000-7168199)	peak_694:Chr1(25004800-25019999)	peak_694:Chr1(24779400-24782999)	peak_694:Chr1(24017200-24020199)
peak_695:Chr1(7378000-7381599)	peak_695:Chr1(7655600-7658399)	peak_695:Chr1(7173200-7176999)	peak_695:Chr1(25055200-25059199)	peak_695:Chr1(24857800-24882199)	peak_695:Chr1(24023200-24025799)
peak_696:Chr1(7391800-7393999)	peak_696:Chr1(7660400-7661999)	peak_696:Chr1(7178400-7184599)	peak_696:Chr1(25060400-25063599)	peak_696:Chr1(24883000-24894199)	peak_696:Chr1(24036400-24042399)
peak_697:Chr1(7399800-7400799)	peak_697:Chr1(7663600-7671199)	peak_697:Chr1(7185400-7188399)	peak_697:Chr1(25087800-25093599)	peak_697:Chr1(24899000-24904399)	peak_697:Chr1(24052200-24059399)
peak_698:Chr1(7401600-7405199)	peak_698:Chr1(7674400-7676199)	peak_698:Chr1(7197000-7198199)	peak_698:Chr1(25186800-25194399)	peak_698:Chr1(24945400-24948199)	peak_698:Chr1(24085800-24089399)
peak_699:Chr1(7408200-7409799)	peak_699:Chr1(7677400-7679999)	peak_699:Chr1(7220200-7221599)	peak_699:Chr1(25255000-25260999)	peak_699:Chr1(24962200-24974799)	peak_699:Chr1(24090400-24092399)
peak_700:Chr1(7417200-7418399)	peak_700:Chr1(7690600-7692599)	peak_700:Chr1(7223800-7225799)	peak_700:Chr1(25262000-25264799)	peak_700:Chr1(24985800-24989199)	peak_700:Chr1(24094800-24096399)
peak_701:Chr1(7427000-7428399)	peak_701:Chr1(7693600-7694199)	peak_701:Chr1(7227600-7231599)	peak_701:Chr1(25271200-25273799)	peak_701:Chr1(25004600-25019799)	peak_701:Chr1(24099400-24101999)
peak_702:Chr1(7429200-7433199)	peak_702:Chr1(7711200-7714199)	peak_702:Chr1(7244800-7247599)	peak_702:Chr1(25275400-25281799)	peak_702:Chr1(25022800-25027799)	peak_702:Chr1(24113400-24115599)
peak_703:Chr1(7437600-7439799)	peak_703:Chr1(7719200-7721399)	peak_703:Chr1(7249600-7251399)	peak_703:Chr1(25298000-25302599)	peak_703:Chr1(25056000-25057999)	peak_703:Chr1(24122000-24124399)
peak_704:Chr1(7442000-7443399)	peak_704:Chr1(7724000-7726399)	peak_704:Chr1(7258000-7261399)	peak_704:Chr1(25380400-25385199)	peak_704:Chr1(25059600-25063599)	peak_704:Chr1(24178200-24180999)
peak_705:Chr1(7451200-7453999)	peak_705:Chr1(7741000-7746599)	peak_705:Chr1(7262600-7266599)	peak_705:Chr1(25444400-25448599)	peak_705:Chr1(25087800-25092599)	peak_705:Chr1(24182600-24183799)
peak_706:Chr1(7455400-7459199)	peak_706:Chr1(7757400-7758799)	peak_706:Chr1(7274600-7280399)	peak_706:Chr1(25452400-25463599)	peak_706:Chr1(25186000-25194999)	peak_706:Chr1(24191600-24194199)
peak_707:Chr1(7464200-7465599)	peak_707:Chr1(7762600-7763399)	peak_707:Chr1(7281800-7281999)	peak_707:Chr1(25498000-25501199)	peak_707:Chr1(25256000-25266399)	peak_707:Chr1(24325000-24326199)
peak_708:Chr1(7470400-7473399)	peak_708:Chr1(7767000-7767799)	peak_708:Chr1(7287800-7290199)	peak_708:Chr1(25510600-25512799)	peak_708:Chr1(25275600-25278799)	peak_708:Chr1(24328000-24340199)
peak_709:Chr1(7475000-7476999)	peak_709:Chr1(7771200-7773199)	peak_709:Chr1(7297600-7298799)	peak_709:Chr1(25578800-25581599)	peak_709:Chr1(25380400-25384999)	peak_709:Chr1(24342600-24354799)
peak_710:Chr1(7479800-7482999)	peak_710:Chr1(7774000-7778199)	peak_710:Chr1(7300600-7303599)	peak_710:Chr1(25600400-25602199)	peak_710:Chr1(25439000-25442199)	peak_710:Chr1(24364200-24365399)
peak_711:Chr1(7490200-7492599)	peak_711:Chr1(7803400-7806599)	peak_711:Chr1(7307000-7310799)	peak_711:Chr1(25615600-25619599)	peak_711:Chr1(25444400-25447599)	peak_711:Chr1(24450200-24453799)
peak_712:Chr1(7496800-7499199)	peak_712:Chr1(7810200-7811599)	peak_712:Chr1(7325000-7326399)	peak_712:Chr1(25625600-25628399)	peak_712:Chr1(25453600-25463599)	peak_712:Chr1(24515000-24517199)
peak_713:Chr1(7506200-7507199)	peak_713:Chr1(7817200-7818199)	peak_713:Chr1(7333400-7335799)	peak_713:Chr1(25678400-25682399)	peak_713:Chr1(25475600-25477599)	peak_713:Chr1(24530400-24531799)
peak_714:Chr1(7517000-7517599)	peak_714:Chr1(7847200-7850599)	peak_714:Chr1(7340400-7342999)	peak_714:Chr1(25710000-25725999)	peak_714:Chr1(25498200-25500599)	peak_714:Chr1(24647000-24649799)
peak_715:Chr1(7518600-7520999)	peak_715:Chr1(7852600-7854399)	peak_715:Chr1(7344800-7347399)	peak_715:Chr1(25743800-25748599)	peak_715:Chr1(25511000-25512999)	peak_715:Chr1(24651200-24652599)
peak_716:Chr1(7528200-7530799)	peak_716:Chr1(7859200-7860199)	peak_716:Chr1(7348400-7350199)	peak_716:Chr1(25766800-25774399)	peak_716:Chr1(25565000-25566799)	peak_716:Chr1(24712200-24722799)
peak_717:Chr1(7546600-7548999)	peak_717:Chr1(7865800-7868199)	peak_717:Chr1(7363400-7366399)	peak_717:Chr1(25821000-25822999)	peak_717:Chr1(25573400-25576599)	peak_717:Chr1(24728600-24733799)
peak_718:Chr1(7557200-7558199)	peak_718:Chr1(7871000-7874399)	peak_718:Chr1(7391600-7393799)	peak_718:Chr1(25823800-25826599)	peak_718:Chr1(25580000-25580799)	peak_718:Chr1(24737800-24742799)
peak_719:Chr1(7572200-7573799)	peak_719:Chr1(7875400-7878399)	peak_719:Chr1(7398600-7400799)	peak_719:Chr1(25872000-25878199)	peak_719:Chr1(25608000-25609399)	peak_719:Chr1(24748400-24752799)
peak_720:Chr1(7581400-7582999)	peak_720:Chr1(7880200-7882799)	peak_720:Chr1(7402000-7406999)	peak_720:Chr1(25879800-25885399)	peak_720:Chr1(25615600-25617599)	peak_720:Chr1(24753800-24754599)
peak_721:Chr1(7590800-7593399)	peak_721:Chr1(7885600-7886999)	peak_721:Chr1(7408000-7410799)	peak_721:Chr1(25900800-25911999)	peak_721:Chr1(25625600-25628399)	peak_721:Chr1(24757200-24758999)
peak_722:Chr1(7595000-7595799)	peak_722:Chr1(7899000-7900999)	peak_722:Chr1(7414600-7415599)	peak_722:Chr1(25923000-25924799)	peak_722:Chr1(25679800-25682799)	peak_722:Chr1(24780200-24781399)
peak_723:Chr1(7603400-7607199)	peak_723:Chr1(7902200-7904999)	peak_723:Chr1(7417200-7418599)	peak_723:Chr1(25927800-25931999)	peak_723:Chr1(25696000-25697399)	peak_723:Chr1(24846600-24847199)
peak_724:Chr1(7655200-7658999)	peak_724:Chr1(7923200-7924799)	peak_724:Chr1(7427000-7428399)	peak_724:Chr1(25957000-25964199)	peak_724:Chr1(25711000-25725799)	peak_724:Chr1(24859400-24876799)
peak_725:Chr1(7660600-7661999)	peak_725:Chr1(7925600-7930199)	peak_725:Chr1(7429200-7433399)	peak_725:Chr1(25979400-25992399)	peak_725:Chr1(25743800-25748599)	peak_725:Chr1(24877600-24882199)
peak_726:Chr1(7665000-7668599)	peak_726:Chr1(7932800-7933799)	peak_726:Chr1(7437600-7439799)	peak_726:Chr1(26085000-26089799)	peak_726:Chr1(25765800-25775999)	peak_726:Chr1(24883000-24890599)
peak_727:Chr1(7670000-7671399)	peak_727:Chr1(7941400-7947599)	peak_727:Chr1(7441200-7444599)	peak_727:Chr1(26131000-26135199)	peak_727:Chr1(25819400-25822799)	peak_727:Chr1(24899800-24905799)
peak_728:Chr1(7675000-7676199)	peak_728:Chr1(7969400-7971799)	peak_728:Chr1(7451600-7453399)	peak_728:Chr1(26168200-26182999)	peak_728:Chr1(25823800-25826599)	peak_728:Chr1(24945400-24947399)
peak_729:Chr1(7677400-7679999)	peak_729:Chr1(7972800-7975399)	peak_729:Chr1(7457800-7460399)	peak_729:Chr1(26202000-26203599)	peak_729:Chr1(25872000-25878799)	peak_729:Chr1(24962400-24974799)
peak_730:Chr1(7690600-7694199)	peak_730:Chr1(7980400-7981599)	peak_730:Chr1(7464600-7466999)	peak_730:Chr1(26217000-26218399)	peak_730:Chr1(25879600-25885399)	peak_730:Chr1(25004800-25018999)
peak_731:Chr1(7707000-7708799)	peak_731:Chr1(8004200-8005399)	peak_731:Chr1(7470600-7476999)	peak_731:Chr1(26251200-26251399)	peak_731:Chr1(25900400-25913199)	peak_731:Chr1(25024800-25028399)
peak_732:Chr1(7713000-7713599)	peak_732:Chr1(8016600-8019799)	peak_732:Chr1(7479800-7482999)	peak_732:Chr1(26269800-26271399)	peak_732:Chr1(25923200-25924799)	peak_732:Chr1(25060200-25064799)
peak_733:Chr1(7719400-7721399)	peak_733:Chr1(8023600-8025399)	peak_733:Chr1(7490800-7492599)	peak_733:Chr1(26285200-26288199)	peak_733:Chr1(25928000-25932999)	peak_733:Chr1(25088000-25093599)
peak_734:Chr1(7724000-7725599)	peak_734:Chr1(8027200-8039999)	peak_734:Chr1(7495400-7498599)	peak_734:Chr1(26311200-26314599)	peak_734:Chr1(25956800-25961599)	peak_734:Chr1(25184600-25194199)
peak_735:Chr1(7740800-7746399)	peak_735:Chr1(8054800-8056199)	peak_735:Chr1(7505600-7507199)	peak_735:Chr1(26325400-26327599)	peak_735:Chr1(25981600-25990399)	peak_735:Chr1(25256000-25266199)
peak_736:Chr1(7757400-7758999)	peak_736:Chr1(8057200-8063999)	peak_736:Chr1(7526600-7531799)	peak_736:Chr1(26341200-26344599)	peak_736:Chr1(26085000-26091599)	peak_736:Chr1(25272200-25273999)
peak_737:Chr1(7761800-7763399)	peak_737:Chr1(8067600-8069199)	peak_737:Chr1(7546600-7548999)	peak_737:Chr1(26383200-26391399)	peak_737:Chr1(26115000-26119599)	peak_737:Chr1(25367200-25368799)
peak_738:Chr1(7767000-7768199)	peak_738:Chr1(8070600-8071999)	peak_738:Chr1(7557200-7559799)	peak_738:Chr1(26397000-26402199)	peak_738:Chr1(26131000-26134999)	peak_738:Chr1(25380600-25384599)
peak_739:Chr1(7771400-7773199)	peak_739:Chr1(8085200-8088399)	peak_739:Chr1(7572200-7574199)	peak_739:Chr1(26415000-26434999)	peak_739:Chr1(26168200-26180399)	peak_739:Chr1(25429800-25431599)
peak_740:Chr1(7774000-7778399)	peak_740:Chr1(8126000-8128799)	peak_740:Chr1(7582800-7583199)	peak_740:Chr1(26436800-26441199)	peak_740:Chr1(26202600-26203399)	peak_740:Chr1(25439600-25441799)
peak_741:Chr1(7803400-7807399)	peak_741:Chr1(8130200-8132599)	peak_741:Chr1(7591000-7596599)	peak_741:Chr1(26466000-26488999)	peak_741:Chr1(26249400-26251799)	peak_741:Chr1(25445400-25446999)
peak_742:Chr1(7810200-7811199)	peak_742:Chr1(8134400-8135399)	peak_742:Chr1(7602600-7604599)	peak_742:Chr1(26491000-26495599)	peak_742:Chr1(26269800-26270599)	peak_742:Chr1(25454000-25459599)
peak_743:Chr1(7817600-7818599)	peak_743:Chr1(8153000-8155599)	peak_743:Chr1(7605800-7606999)	peak_743:Chr1(26506400-26512599)	peak_743:Chr1(26285600-26288399)	peak_743:Chr1(25460400-25462199)
peak_744:Chr1(7847200-7851199)	peak_744:Chr1(8170200-8171399)	peak_744:Chr1(7655600-7656599)	peak_744:Chr1(26539200-26542599)	peak_744:Chr1(26311200-26316799)	peak_744:Chr1(25498400-25502399)
peak_745:Chr1(7852600-7853599)	peak_745:Chr1(8177400-8178599)	peak_745:Chr1(7660800-7661999)	peak_745:Chr1(26617400-26621199)	peak_745:Chr1(26325800-26327799)	peak_745:Chr1(25503200-25505399)
peak_746:Chr1(7858800-7860199)	peak_746:Chr1(8182000-8183399)	peak_746:Chr1(7663600-7667799)	peak_746:Chr1(26647200-26648999)	peak_746:Chr1(26341200-26345399)	peak_746:Chr1(25573600-25576399)
peak_747:Chr1(7866400-7867999)	peak_747:Chr1(8190400-8195199)	peak_747:Chr1(7670000-7671399)	peak_747:Chr1(26649800-26652799)	peak_747:Chr1(26382800-26389399)	peak_747:Chr1(25579200-25581599)
peak_748:Chr1(7871000-7877999)	peak_748:Chr1(8196200-8198399)	peak_748:Chr1(7672400-7679999)	peak_748:Chr1(26679200-26689999)	peak_748:Chr1(26397000-26401599)	peak_748:Chr1(25615800-25619399)
peak_749:Chr1(7880400-7883199)	peak_749:Chr1(8200400-8206999)	peak_749:Chr1(7690600-7692599)	peak_749:Chr1(26692200-26697199)	peak_749:Chr1(26408600-26410399)	peak_749:Chr1(25626400-25628599)
peak_750:Chr1(7885800-7887399)	peak_750:Chr1(8213600-8215799)	peak_750:Chr1(7713000-7713399)	peak_750:Chr1(26722800-26727599)	peak_750:Chr1(26414600-26434999)	peak_750:Chr1(25669800-25671399)
peak_751:Chr1(7899800-7900999)	peak_751:Chr1(8232200-8236199)	peak_751:Chr1(7719400-7721199)	peak_751:Chr1(26731600-26741199)	peak_751:Chr1(26466000-26486399)	peak_751:Chr1(25715200-25725799)
peak_752:Chr1(7902200-7903799)	peak_752:Chr1(8243200-8244599)	peak_752:Chr1(7724000-7725799)	peak_752:Chr1(26755600-26761399)	peak_752:Chr1(26491600-26495799)	peak_752:Chr1(25743800-25748599)
peak_753:Chr1(7924000-7924999)	peak_753:Chr1(8247600-8249199)	peak_753:Chr1(7741000-7746799)	peak_753:Chr1(26796800-26798399)	peak_753:Chr1(26506400-26512599)	peak_753:Chr1(25766000-25775799)
peak_754:Chr1(7926000-7929799)	peak_754:Chr1(8262000-8264799)	peak_754:Chr1(7757400-7758799)	peak_754:Chr1(26808000-26809999)	peak_754:Chr1(26539000-26542199)	peak_754:Chr1(25821000-25822799)
peak_755:Chr1(7933000-7933799)	peak_755:Chr1(8268800-8270399)	peak_755:Chr1(7762600-7763399)	peak_755:Chr1(26816800-26836199)	peak_755:Chr1(26564000-26565399)	peak_755:Chr1(25871200-25876599)
peak_756:Chr1(7940600-7947599)	peak_756:Chr1(8271800-8276999)	peak_756:Chr1(7767000-7767799)	peak_756:Chr1(26865200-26872199)	peak_756:Chr1(26575600-26576799)	peak_756:Chr1(25879600-25885399)
peak_757:Chr1(7969400-7971399)	peak_757:Chr1(8284200-8286599)	peak_757:Chr1(7771200-7777999)	peak_757:Chr1(26877600-26881199)	peak_757:Chr1(26617600-26620999)	peak_757:Chr1(25886800-25887399)
peak_758:Chr1(7972200-7975599)	peak_758:Chr1(8290000-8292799)	peak_758:Chr1(7805000-7807799)	peak_758:Chr1(26884400-26890199)	peak_758:Chr1(26646400-26648799)	peak_758:Chr1(25900400-25913199)
peak_759:Chr1(7980600-7982199)	peak_759:Chr1(8297400-8298999)	peak_759:Chr1(7809400-7811599)	peak_759:Chr1(26922400-26925399)	peak_759:Chr1(26649800-26652799)	peak_759:Chr1(25923000-25926399)
peak_760:Chr1(7997800-7998599)	peak_760:Chr1(8303400-8306599)	peak_760:Chr1(7817600-7818399)	peak_760:Chr1(27019000-27023999)	peak_760:Chr1(26679400-26690599)	peak_760:Chr1(25928400-25932999)
peak_761:Chr1(8003400-8006199)	peak_761:Chr1(8329600-8329999)	peak_761:Chr1(7845000-7845799)	peak_761:Chr1(27026600-27035999)	peak_761:Chr1(26691400-26696999)	peak_761:Chr1(25955600-25965599)
peak_762:Chr1(8017200-8019599)	peak_762:Chr1(8331000-8336199)	peak_762:Chr1(7847800-7851199)	peak_762:Chr1(27054000-27069799)	peak_762:Chr1(26723800-26727599)	peak_762:Chr1(25980200-25992399)
peak_763:Chr1(8023400-8025399)	peak_763:Chr1(8338800-8342399)	peak_763:Chr1(7852600-7854199)	peak_763:Chr1(27192600-27201599)	peak_763:Chr1(26732400-26739999)	peak_763:Chr1(26000400-26001599)
peak_764:Chr1(8026800-8036399)	peak_764:Chr1(8343600-8346999)	peak_764:Chr1(7856400-7857399)	peak_764:Chr1(27202800-27205999)	peak_764:Chr1(26755600-26760399)	peak_764:Chr1(26086000-26090999)
peak_765:Chr1(8037600-8039999)	peak_765:Chr1(8347800-8348799)	peak_765:Chr1(7859200-7860199)	peak_765:Chr1(27208200-27216599)	peak_765:Chr1(26815200-26835599)	peak_765:Chr1(26115000-26119399)
peak_766:Chr1(8054600-8055999)	peak_766:Chr1(8349800-8351199)	peak_766:Chr1(7866400-7867999)	peak_766:Chr1(27239600-27241599)	peak_766:Chr1(26846600-26848599)	peak_766:Chr1(26131000-26134999)
peak_767:Chr1(8058800-8060799)	peak_767:Chr1(8360800-8362399)	peak_767:Chr1(7870800-7872799)	peak_767:Chr1(27268400-27270799)	peak_767:Chr1(26864400-26875399)	peak_767:Chr1(26168000-26172599)
peak_768:Chr1(8061600-8065399)	peak_768:Chr1(8364200-8367599)	peak_768:Chr1(7874000-7877599)	peak_768:Chr1(27280400-27301799)	peak_768:Chr1(26877800-26881999)	peak_768:Chr1(26173400-26178399)
peak_769:Chr1(8066800-8069199)	peak_769:Chr1(8373600-8375599)	peak_769:Chr1(7880200-7882799)	peak_769:Chr1(27521000-27524199)	peak_769:Chr1(26884400-26889999)	peak_769:Chr1(26202400-26203599)
peak_770:Chr1(8070800-8073599)	peak_770:Chr1(8379400-8380599)	peak_770:Chr1(7885800-7887399)	peak_770:Chr1(27535000-27546599)	peak_770:Chr1(26940400-26942199)	peak_770:Chr1(26251200-26251599)
peak_771:Chr1(8086000-8087199)	peak_771:Chr1(8382000-8383199)	peak_771:Chr1(7899600-7900799)	peak_771:Chr1(27554600-27566799)	peak_771:Chr1(26967200-26969799)	peak_771:Chr1(26269800-26270799)
peak_772:Chr1(8126000-8128999)	peak_772:Chr1(8386400-8389199)	peak_772:Chr1(7902200-7903399)	peak_772:Chr1(27650800-27655399)	peak_772:Chr1(27020000-27023799)	peak_772:Chr1(26310600-26313399)
peak_773:Chr1(8130000-8131999)	peak_773:Chr1(8394200-8398799)	peak_773:Chr1(7923200-7924799)	peak_773:Chr1(27754600-27756399)	peak_773:Chr1(27027400-27035199)	peak_773:Chr1(26325800-26327199)
peak_774:Chr1(8132800-8135399)	peak_774:Chr1(8399600-8402599)	peak_774:Chr1(7925800-7928799)	peak_774:Chr1(27811200-27818599)	peak_774:Chr1(27053000-27069599)	peak_774:Chr1(26337800-26339799)
peak_775:Chr1(8153000-8154399)	peak_775:Chr1(8403400-8408799)	peak_775:Chr1(7932400-7933799)	peak_775:Chr1(27826200-27849399)	peak_775:Chr1(27074200-27077199)	peak_775:Chr1(26341400-26345399)
peak_776:Chr1(8159800-8161599)	peak_776:Chr1(8417400-8419599)	peak_776:Chr1(7942400-7947599)	peak_776:Chr1(27895800-27899199)	peak_776:Chr1(27162800-27163799)	peak_776:Chr1(26366200-26368399)
peak_777:Chr1(8170200-8171199)	peak_777:Chr1(8428200-8430599)	peak_777:Chr1(7966200-7966999)	peak_777:Chr1(27946000-27964799)	peak_777:Chr1(27192800-27201599)	peak_777:Chr1(26383200-26391399)
peak_778:Chr1(8177200-8178199)	peak_778:Chr1(8445400-8448199)	peak_778:Chr1(7969600-7971599)	peak_778:Chr1(27993400-28002599)	peak_778:Chr1(27202400-27205799)	peak_778:Chr1(26396200-26402199)
peak_779:Chr1(8182200-8183399)	peak_779:Chr1(8450400-8453599)	peak_779:Chr1(7973600-7975599)	peak_779:Chr1(28003600-28005199)	peak_779:Chr1(27207800-27216399)	peak_779:Chr1(26417600-26424399)
peak_780:Chr1(8191000-8194799)	peak_780:Chr1(8454600-8456199)	peak_780:Chr1(7980600-7981599)	peak_780:Chr1(28053000-28056399)	peak_780:Chr1(27240200-27242999)	peak_780:Chr1(26431400-26434799)
peak_781:Chr1(8196200-8197999)	peak_781:Chr1(8468400-8469599)	peak_781:Chr1(7997800-7998599)	peak_781:Chr1(28144600-28161999)	peak_781:Chr1(27268800-27270799)	peak_781:Chr1(26466000-26474599)
peak_782:Chr1(8200400-8204999)	peak_782:Chr1(8470800-8473799)	peak_782:Chr1(8016600-8019799)	peak_782:Chr1(28246400-28262799)	peak_782:Chr1(27280200-27301599)	peak_782:Chr1(26475400-26476599)
peak_783:Chr1(8232600-8236199)	peak_783:Chr1(8477800-8478599)	peak_783:Chr1(8023200-8026199)	peak_783:Chr1(28303000-28311999)	peak_783:Chr1(27416800-27419799)	peak_783:Chr1(26477400-26486399)
peak_784:Chr1(8243200-8244599)	peak_784:Chr1(8487400-8487799)	peak_784:Chr1(8027000-8035999)	peak_784:Chr1(28322600-28324999)	peak_784:Chr1(27519400-27522399)	peak_784:Chr1(26491200-26495799)
peak_785:Chr1(8247000-8249199)	peak_785:Chr1(8490400-8492399)	peak_785:Chr1(8039000-8039999)	peak_785:Chr1(28353000-28356399)	peak_785:Chr1(27537000-27546799)	peak_785:Chr1(26506400-26512799)
peak_786:Chr1(8260800-8261399)	peak_786:Chr1(8522600-8526799)	peak_786:Chr1(8054400-8055999)	peak_786:Chr1(28375400-28383599)	peak_786:Chr1(27554400-27565999)	peak_786:Chr1(26539000-26542799)
peak_787:Chr1(8262200-8263999)	peak_787:Chr1(8528600-8537599)	peak_787:Chr1(8057400-8065399)	peak_787:Chr1(28389000-28397799)	peak_787:Chr1(27650800-27655599)	peak_787:Chr1(26575400-26578799)
peak_788:Chr1(8269400-8270399)	peak_788:Chr1(8540000-8541999)	peak_788:Chr1(8067200-8069199)	peak_788:Chr1(28405200-28409799)	peak_788:Chr1(27754600-27756199)	peak_788:Chr1(26617000-26621599)
peak_789:Chr1(8273200-8273999)	peak_789:Chr1(8545600-8546999)	peak_789:Chr1(8070600-8073799)	peak_789:Chr1(28513600-28515799)	peak_789:Chr1(27812400-27818599)	peak_789:Chr1(26622400-26626399)
peak_790:Chr1(8275200-8276599)	peak_790:Chr1(8554400-8557599)	peak_790:Chr1(8085200-8088399)	peak_790:Chr1(28611600-28619999)	peak_790:Chr1(27826200-27848799)	peak_790:Chr1(26646200-26648999)
peak_791:Chr1(8282600-8286199)	peak_791:Chr1(8567600-8570199)	peak_791:Chr1(8123800-8128799)	peak_791:Chr1(28621200-28623599)	peak_791:Chr1(27855000-27856199)	peak_791:Chr1(26649800-26650999)
peak_792:Chr1(8290400-8292799)	peak_792:Chr1(8573400-8574599)	peak_792:Chr1(8134400-8135399)	peak_792:Chr1(28627400-28644199)	peak_792:Chr1(27895800-27899199)	peak_792:Chr1(26679400-26690199)
peak_793:Chr1(8296800-8299199)	peak_793:Chr1(8577400-8578199)	peak_793:Chr1(8153000-8155399)	peak_793:Chr1(28664400-28666999)	peak_793:Chr1(27946600-27956399)	peak_793:Chr1(26691200-26698799)
peak_794:Chr1(8306000-8306799)	peak_794:Chr1(8597800-8599399)	peak_794:Chr1(8159400-8161199)	peak_794:Chr1(28705600-28711799)	peak_794:Chr1(27957600-27961199)	peak_794:Chr1(26723800-26728199)
peak_795:Chr1(8329000-8332799)	peak_795:Chr1(8626200-8629199)	peak_795:Chr1(8170200-8171399)	peak_795:Chr1(28766000-28769799)	peak_795:Chr1(27972800-27973799)	peak_795:Chr1(26731600-26740599)
peak_796:Chr1(8333600-8336799)	peak_796:Chr1(8655600-8657999)	peak_796:Chr1(8177200-8178399)	peak_796:Chr1(28812000-28819599)	peak_796:Chr1(27993400-28002799)	peak_796:Chr1(26755600-26761399)
peak_797:Chr1(8337600-8341399)	peak_797:Chr1(8663600-8664799)	peak_797:Chr1(8182200-8183399)	peak_797:Chr1(28833600-28838799)	peak_797:Chr1(28053000-28056399)	peak_797:Chr1(26814800-26835599)
peak_798:Chr1(8344200-8346799)	peak_798:Chr1(8683000-8684599)	peak_798:Chr1(8190400-8194199)	peak_798:Chr1(28902600-28905999)	peak_798:Chr1(28144600-28162399)	peak_798:Chr1(26843400-26845199)
peak_799:Chr1(8347800-8348599)	peak_799:Chr1(8689400-8689799)	peak_799:Chr1(8195000-8198199)	peak_799:Chr1(28908400-28912599)	peak_799:Chr1(28246000-28262799)	peak_799:Chr1(26846200-26848599)
peak_800:Chr1(8349800-8351199)	peak_800:Chr1(8698600-8699599)	peak_800:Chr1(8200800-8202999)	peak_800:Chr1(28929000-28932399)	peak_800:Chr1(28303000-28312199)	peak_800:Chr1(26865800-26875399)
peak_801:Chr1(8361200-8362399)	peak_801:Chr1(8700400-8700999)	peak_801:Chr1(8204000-8207599)	peak_801:Chr1(28954800-28956999)	peak_801:Chr1(28322600-28324999)	peak_801:Chr1(26877600-26881999)
peak_802:Chr1(8364400-8367799)	peak_802:Chr1(8707200-8708799)	peak_802:Chr1(8232600-8235799)	peak_802:Chr1(28979000-28981999)	peak_802:Chr1(28353000-28356599)	peak_802:Chr1(26884400-26890199)
peak_803:Chr1(8374200-8375599)	peak_803:Chr1(8715000-8718399)	peak_803:Chr1(8247600-8249199)	peak_803:Chr1(28982800-28993599)	peak_803:Chr1(28376000-28383799)	peak_803:Chr1(26939400-26942399)
peak_804:Chr1(8379800-8380599)	peak_804:Chr1(8722400-8723599)	peak_804:Chr1(8269400-8270599)	peak_804:Chr1(29022600-29028199)	peak_804:Chr1(28389800-28400399)	peak_804:Chr1(26967200-26970999)
peak_805:Chr1(8387800-8389199)	peak_805:Chr1(8732200-8734399)	peak_805:Chr1(8272400-8276599)	peak_805:Chr1(29057800-29061799)	peak_805:Chr1(28613800-28617599)	peak_805:Chr1(27019600-27022599)
peak_806:Chr1(8394200-8399599)	peak_806:Chr1(8745800-8746999)	peak_806:Chr1(8283400-8286399)	peak_806:Chr1(29082000-29083999)	peak_806:Chr1(28622000-28623599)	peak_806:Chr1(27027200-27035199)
peak_807:Chr1(8400600-8408599)	peak_807:Chr1(8752000-8754599)	peak_807:Chr1(8290000-8292799)	peak_807:Chr1(29121400-29128399)	peak_807:Chr1(28627600-28644199)	peak_807:Chr1(27037200-27038599)
peak_808:Chr1(8417800-8418199)	peak_808:Chr1(8758200-8760599)	peak_808:Chr1(8297400-8298799)	peak_808:Chr1(29131600-29149199)	peak_808:Chr1(28705800-28710999)	peak_808:Chr1(27054400-27069799)
peak_809:Chr1(8427400-8430399)	peak_809:Chr1(8786000-8788599)	peak_809:Chr1(8300800-8304599)	peak_809:Chr1(29150600-29155599)	peak_809:Chr1(28766600-28771799)	peak_809:Chr1(27074400-27077199)
peak_810:Chr1(8444800-8447999)	peak_810:Chr1(8795200-8797399)	peak_810:Chr1(8306000-8306599)	peak_810:Chr1(29165600-29165799)	peak_810:Chr1(28772600-28775999)	peak_810:Chr1(27113000-27113799)
peak_811:Chr1(8449400-8452999)	peak_811:Chr1(8809200-8811199)	peak_811:Chr1(8329200-8329999)	peak_811:Chr1(29182600-29191999)	peak_811:Chr1(28814200-28818799)	peak_811:Chr1(27162800-27163999)
peak_812:Chr1(8455400-8456199)	peak_812:Chr1(8855400-8856799)	peak_812:Chr1(8331400-8332599)	peak_812:Chr1(29275400-29277799)	peak_812:Chr1(28833200-28837799)	peak_812:Chr1(27193200-27199399)
peak_813:Chr1(8468400-8469399)	peak_813:Chr1(8883000-8884199)	peak_813:Chr1(8333400-8341799)	peak_813:Chr1(29332600-29334999)	peak_813:Chr1(28902400-28903999)	peak_813:Chr1(27207800-27217599)
peak_814:Chr1(8470400-8472799)	peak_814:Chr1(8890400-8891599)	peak_814:Chr1(8343400-8344399)	peak_814:Chr1(29376600-29387399)	peak_814:Chr1(28908400-28911599)	peak_814:Chr1(27240200-27244199)
peak_815:Chr1(8477800-8478599)	peak_815:Chr1(8892600-8893999)	peak_815:Chr1(8345400-8346999)	peak_815:Chr1(29388200-29394599)	peak_815:Chr1(28927600-28933799)	peak_815:Chr1(27268200-27270599)
peak_816:Chr1(8487400-8488399)	peak_816:Chr1(8900600-8902199)	peak_816:Chr1(8347800-8350999)	peak_816:Chr1(29464800-29473199)	peak_816:Chr1(28954600-28957199)	peak_816:Chr1(27283200-27299799)
peak_817:Chr1(8490400-8492399)	peak_817:Chr1(8922800-8926399)	peak_817:Chr1(8361200-8362399)	peak_817:Chr1(29474400-29479199)	peak_817:Chr1(28974400-28975399)	peak_817:Chr1(27300600-27301599)
peak_818:Chr1(8522600-8526399)	peak_818:Chr1(8931400-8934199)	peak_818:Chr1(8364200-8366799)	peak_818:Chr1(29514400-29517799)	peak_818:Chr1(28984600-28986399)	peak_818:Chr1(27416800-27421999)
peak_819:Chr1(8535000-8537399)	peak_819:Chr1(8949400-8952799)	peak_819:Chr1(8379400-8380799)	peak_819:Chr1(29582000-29595799)	peak_819:Chr1(29059400-29061599)	peak_819:Chr1(27478000-27478199)
peak_820:Chr1(8540000-8542199)	peak_820:Chr1(8958000-8962799)	peak_820:Chr1(8386400-8389199)	peak_820:Chr1(29618000-29624799)	peak_820:Chr1(29082000-29083599)	peak_820:Chr1(27538200-27540599)
peak_821:Chr1(8545600-8546999)	peak_821:Chr1(8968600-8969199)	peak_821:Chr1(8394400-8395599)	peak_821:Chr1(29636000-29640799)	peak_821:Chr1(29104000-29105399)	peak_821:Chr1(27554800-27567599)
peak_822:Chr1(8555600-8557399)	peak_822:Chr1(8979000-8979599)	peak_822:Chr1(8396600-8398799)	peak_822:Chr1(29645400-29647599)	peak_822:Chr1(29121600-29127799)	peak_822:Chr1(27650800-27655399)
peak_823:Chr1(8568400-8569799)	peak_823:Chr1(8984600-8986999)	peak_823:Chr1(8401400-8404599)	peak_823:Chr1(29716600-29729799)	peak_823:Chr1(29135200-29147799)	peak_823:Chr1(27754600-27756199)
peak_824:Chr1(8573600-8574599)	peak_824:Chr1(8988200-8991199)	peak_824:Chr1(8405400-8408799)	peak_824:Chr1(29739400-29742799)	peak_824:Chr1(29151800-29155799)	peak_824:Chr1(27812400-27819599)
peak_825:Chr1(8577000-8578599)	peak_825:Chr1(8994000-8997999)	peak_825:Chr1(8417800-8418199)	peak_825:Chr1(29836800-29837399)	peak_825:Chr1(29165600-29165799)	peak_825:Chr1(27824400-27848999)
peak_826:Chr1(8598000-8599399)	peak_826:Chr1(9007000-9008399)	peak_826:Chr1(8427600-8430799)	peak_826:Chr1(29872400-29874599)	peak_826:Chr1(29177600-29178799)	peak_826:Chr1(27855200-27856199)
peak_827:Chr1(8627600-8629799)	peak_827:Chr1(9012800-9014799)	peak_827:Chr1(8434200-8435399)	peak_827:Chr1(29935400-29946399)	peak_827:Chr1(29182800-29187399)	peak_827:Chr1(27870200-27871599)
peak_828:Chr1(8655600-8657799)	peak_828:Chr1(9015600-9021199)	peak_828:Chr1(8445400-8448399)	peak_828:Chr1(29985600-29992599)	peak_828:Chr1(29188600-29191999)	peak_828:Chr1(27897000-27898799)
peak_829:Chr1(8663200-8664799)	peak_829:Chr1(9023400-9024399)	peak_829:Chr1(8450200-8456199)	peak_829:Chr1(30015000-30017999)	peak_829:Chr1(29262600-29266399)	peak_829:Chr1(27946400-27962799)
peak_830:Chr1(8683000-8684799)	peak_830:Chr1(9026800-9029599)	peak_830:Chr1(8467000-8470199)	peak_830:Chr1(30109800-30112999)	peak_830:Chr1(29331000-29335999)	peak_830:Chr1(27972800-27974399)
peak_831:Chr1(8688600-8689799)	peak_831:Chr1(9052200-9055399)	peak_831:Chr1(8471000-8472399)	peak_831:Chr1(30114600-30121799)	peak_831:Chr1(29376800-29391599)	peak_831:Chr1(27993400-28002599)
peak_832:Chr1(8698000-8702399)	peak_832:Chr1(9060200-9061199)	peak_832:Chr1(8477800-8478599)	peak_832:Chr1(30124200-30125799)	peak_832:Chr1(29392600-29394999)	peak_832:Chr1(28003600-28005199)
peak_833:Chr1(8707000-8708799)	peak_833:Chr1(9064600-9066999)	peak_833:Chr1(8487200-8487799)	peak_833:Chr1(30141800-30149799)	peak_833:Chr1(29400400-29402199)	peak_833:Chr1(28144600-28146599)
peak_834:Chr1(8716000-8718199)	peak_834:Chr1(9069800-9071399)	peak_834:Chr1(8490400-8492399)	peak_834:Chr1(30155200-30157799)	peak_834:Chr1(29403400-29404799)	peak_834:Chr1(28148200-28162399)
peak_835:Chr1(8722400-8724999)	peak_835:Chr1(9074200-9076799)	peak_835:Chr1(8522600-8526599)	peak_835:Chr1(30171600-30179599)	peak_835:Chr1(29465400-29471999)	peak_835:Chr1(28247000-28260999)
peak_836:Chr1(8732200-8733999)	peak_836:Chr1(9087600-9089199)	peak_836:Chr1(8528600-8538599)	peak_836:Chr1(30193800-30201599)	peak_836:Chr1(29474000-29476399)	peak_836:Chr1(28286600-28290199)
peak_837:Chr1(8745800-8749799)	peak_837:Chr1(9094600-9096199)	peak_837:Chr1(8539400-8542199)	peak_837:Chr1(30206200-30208999)	peak_837:Chr1(29508200-29509799)	peak_837:Chr1(28296800-28296999)
peak_838:Chr1(8752000-8753599)	peak_838:Chr1(9104400-9105199)	peak_838:Chr1(8545600-8547199)	peak_838:Chr1(30212600-30216199)	peak_838:Chr1(29514600-29518399)	peak_838:Chr1(28303000-28311999)
peak_839:Chr1(8759400-8760599)	peak_839:Chr1(9113000-9118999)	peak_839:Chr1(8553400-8557999)	peak_839:Chr1(30224600-30228599)	peak_839:Chr1(29588800-29594199)	peak_839:Chr1(28322600-28324999)
peak_840:Chr1(8786200-8788799)	peak_840:Chr1(9120000-9121599)	peak_840:Chr1(8567800-8569999)	peak_840:Chr1(30238200-30242599)	peak_840:Chr1(29618400-29623999)	peak_840:Chr1(28353200-28356599)
peak_841:Chr1(8795200-8797399)	peak_841:Chr1(9138200-9141199)	peak_841:Chr1(8573000-8574599)	peak_841:Chr1(30291400-30298799)	peak_841:Chr1(29634200-29638599)	peak_841:Chr1(28376600-28383799)
peak_842:Chr1(8809200-8811199)	peak_842:Chr1(9159200-9161799)	peak_842:Chr1(8576600-8577999)	peak_842:Chr1(30311800-30315799)	peak_842:Chr1(29645400-29652399)	peak_842:Chr1(28389800-28396999)
peak_843:Chr1(8855200-8855999)	peak_843:Chr1(9166200-9167999)	peak_843:Chr1(8598400-8599399)	peak_843:Chr1(30340000-30352599)	peak_843:Chr1(29719600-29724199)	peak_843:Chr1(28399200-28400199)
peak_844:Chr1(8883200-8884999)	peak_844:Chr1(9171200-9176999)	peak_844:Chr1(8628600-8629199)	peak_844:Chr1(30359400-30365399)	peak_844:Chr1(29725000-29728199)	peak_844:Chr1(28418800-28419199)
peak_845:Chr1(8890600-8891599)	peak_845:Chr1(9179400-9182199)	peak_845:Chr1(8655600-8658599)	peak_845:Chr1(30386400-30387999)	peak_845:Chr1(29739400-29743399)	peak_845:Chr1(28616400-28617199)
peak_846:Chr1(8892600-8894999)	peak_846:Chr1(9192200-9195199)	peak_846:Chr1(8663600-8664799)	peak_846:Chr1(30413600-30416399)	peak_846:Chr1(29836800-29837199)	peak_846:Chr1(28627600-28629599)
peak_847:Chr1(8900600-8901999)	peak_847:Chr1(9197800-9199199)	peak_847:Chr1(8682200-8685799)	peak_847:Chr1(30465800-30468399)	peak_847:Chr1(29869400-29874799)	peak_847:Chr1(28634200-28640999)
peak_848:Chr1(8924200-8926599)	peak_848:Chr1(9200000-9202199)	peak_848:Chr1(8689000-8689799)	peak_848:Chr1(30477600-30483799)	peak_848:Chr1(29939000-29945599)	peak_848:Chr1(28765400-28777599)
peak_849:Chr1(8931400-8932999)	peak_849:Chr1(9210200-9211799)	peak_849:Chr1(8698200-8699999)	peak_849:Chr1(30515200-30517599)	peak_849:Chr1(29985000-29989999)	peak_849:Chr1(28784200-28786399)
peak_850:Chr1(8949600-8952999)	peak_850:Chr1(9225000-9226599)	peak_850:Chr1(8707000-8707799)	peak_850:Chr1(30518800-30524399)	peak_850:Chr1(30023800-30024399)	peak_850:Chr1(28794400-28796999)
peak_851:Chr1(8958400-8962199)	peak_851:Chr1(9244600-9246999)	peak_851:Chr1(8714800-8718199)	peak_851:Chr1(30544800-30548599)	peak_851:Chr1(30111200-30113399)	peak_851:Chr1(28808600-28811999)
peak_852:Chr1(8968400-8969199)	peak_852:Chr1(9250800-9256599)	peak_852:Chr1(8720000-8723599)	peak_852:Chr1(30558000-30565399)	peak_852:Chr1(30114600-30120199)	peak_852:Chr1(28814200-28815399)
peak_853:Chr1(8978800-8979399)	peak_853:Chr1(9258800-9260799)	peak_853:Chr1(8732200-8733799)	peak_853:Chr1(30566200-30573399)	peak_853:Chr1(30124200-30125399)	peak_853:Chr1(28816200-28819799)
peak_854:Chr1(8986000-8986999)	peak_854:Chr1(9271800-9272999)	peak_854:Chr1(8745800-8749999)	peak_854:Chr1(30585200-30586199)	peak_854:Chr1(30143200-30149199)	peak_854:Chr1(28832600-28837599)
peak_855:Chr1(8988200-8990399)	peak_855:Chr1(9277200-9279199)	peak_855:Chr1(8752200-8753399)	peak_855:Chr1(30601000-30608399)	peak_855:Chr1(30155000-30157799)	peak_855:Chr1(28848600-28849999)
peak_856:Chr1(8994000-8996999)	peak_856:Chr1(9283000-9284999)	peak_856:Chr1(8759400-8760599)	peak_856:Chr1(30618600-30620999)	peak_856:Chr1(30171000-30177799)	peak_856:Chr1(28899200-28900399)
peak_857:Chr1(9007000-9008399)	peak_857:Chr1(9293000-9294399)	peak_857:Chr1(8786200-8787999)	peak_857:Chr1(30628000-30630999)	peak_857:Chr1(30194000-30200599)	peak_857:Chr1(28901200-28904199)
peak_858:Chr1(9012600-9013799)	peak_858:Chr1(9302200-9304199)	peak_858:Chr1(8794600-8798799)	peak_858:Chr1(30696600-30698599)	peak_858:Chr1(30206200-30208999)	peak_858:Chr1(28907000-28911599)
peak_859:Chr1(9018000-9020399)	peak_859:Chr1(9306400-9307799)	peak_859:Chr1(8809200-8810799)	peak_859:Chr1(30712000-30714199)	peak_859:Chr1(30213000-30216199)	peak_859:Chr1(28923200-28936199)
peak_860:Chr1(9026400-9029199)	peak_860:Chr1(9308600-9309999)	peak_860:Chr1(8822000-8822599)	peak_860:Chr1(30763600-30774199)	peak_860:Chr1(30238800-30243199)	peak_860:Chr1(28954800-28959599)
peak_861:Chr1(9052800-9054599)	peak_861:Chr1(9314200-9317199)	peak_861:Chr1(8827800-8829599)	peak_861:Chr1(30803400-30809799)	peak_861:Chr1(30290800-30298799)	peak_861:Chr1(28984600-28985999)
peak_862:Chr1(9060200-9061199)	peak_862:Chr1(9322000-9324199)	peak_862:Chr1(8855200-8855999)	peak_862:Chr1(30823600-30826799)	peak_862:Chr1(30340400-30349999)	peak_862:Chr1(29078000-29083599)
peak_863:Chr1(9064400-9066999)	peak_863:Chr1(9326400-9330199)	peak_863:Chr1(8883200-8885399)	peak_863:Chr1(30838200-30839999)	peak_863:Chr1(30350800-30352199)	peak_863:Chr1(29103800-29106399)
peak_864:Chr1(9070000-9071399)	peak_864:Chr1(9341400-9342399)	peak_864:Chr1(8890400-8891599)	peak_864:Chr1(30894000-30897999)	peak_864:Chr1(30359200-30365799)	peak_864:Chr1(29123400-29125599)
peak_865:Chr1(9074200-9075799)	peak_865:Chr1(9344000-9346399)	peak_865:Chr1(8892600-8893399)	peak_865:Chr1(30903400-30908399)	peak_865:Chr1(30385400-30388199)	peak_865:Chr1(29135200-29147199)
peak_866:Chr1(9088000-9089999)	peak_866:Chr1(9348400-9352199)	peak_866:Chr1(8900600-8903799)	peak_866:Chr1(30914000-30921999)	peak_866:Chr1(30413800-30416599)	peak_866:Chr1(29150400-29155599)
peak_867:Chr1(9094600-9096399)	peak_867:Chr1(9370400-9371799)	peak_867:Chr1(8922800-8926199)	peak_867:Chr1(30963200-30967799)	peak_867:Chr1(30479600-30483799)	peak_867:Chr1(29165600-29165799)
peak_868:Chr1(9103600-9105199)	peak_868:Chr1(9377200-9378999)	peak_868:Chr1(8932200-8933399)	peak_868:Chr1(30970400-30975799)	peak_868:Chr1(30515200-30517399)	peak_868:Chr1(29177600-29178799)
peak_869:Chr1(9113000-9114999)	peak_869:Chr1(9381600-9382399)	peak_869:Chr1(8949600-8952799)	peak_869:Chr1(31153600-31158799)	peak_869:Chr1(30520400-30524399)	peak_869:Chr1(29182800-29187199)
peak_870:Chr1(9116000-9118999)	peak_870:Chr1(9386000-9387399)	peak_870:Chr1(8959200-8962199)	peak_870:Chr1(31176000-31186399)	peak_870:Chr1(30545800-30548599)	peak_870:Chr1(29188600-29191999)
peak_871:Chr1(9120400-9121599)	peak_871:Chr1(9395400-9397599)	peak_871:Chr1(8967600-8969399)	peak_871:Chr1(31194000-31200399)	peak_871:Chr1(30558800-30565799)	peak_871:Chr1(29252200-29253199)
peak_872:Chr1(9137400-9140599)	peak_872:Chr1(9401600-9404399)	peak_872:Chr1(8978000-8979599)	peak_872:Chr1(31223600-31233999)	peak_872:Chr1(30567000-30573399)	peak_872:Chr1(29263400-29267199)
peak_873:Chr1(9159600-9163399)	peak_873:Chr1(9424400-9425399)	peak_873:Chr1(8986000-8986999)	peak_873:Chr1(31238400-31246799)	peak_873:Chr1(30600800-30608399)	peak_873:Chr1(29332000-29334999)
peak_874:Chr1(9167200-9167999)	peak_874:Chr1(9430000-9432399)	peak_874:Chr1(8988000-8991199)	peak_874:Chr1(31317600-31320399)	peak_874:Chr1(30618400-30620999)	peak_874:Chr1(29377200-29391599)
peak_875:Chr1(9169400-9176999)	peak_875:Chr1(9434200-9436599)	peak_875:Chr1(8995000-8996999)	peak_875:Chr1(31322600-31329799)	peak_875:Chr1(30627800-30630399)	peak_875:Chr1(29392400-29395399)
peak_876:Chr1(9178600-9182199)	peak_876:Chr1(9442800-9444399)	peak_876:Chr1(9007000-9008799)	peak_876:Chr1(31330800-31333799)	peak_876:Chr1(30763600-30766599)	peak_876:Chr1(29396400-29404799)
peak_877:Chr1(9192200-9194199)	peak_877:Chr1(9445400-9448399)	peak_877:Chr1(9012800-9014199)	peak_877:Chr1(31356600-31362599)	peak_877:Chr1(30768000-30769199)	peak_877:Chr1(29464400-29471799)
peak_878:Chr1(9197000-9199199)	peak_878:Chr1(9456000-9456599)	peak_878:Chr1(9017600-9018599)	peak_878:Chr1(31474200-31484199)	peak_878:Chr1(30771000-30772999)	peak_878:Chr1(29475000-29476399)
peak_879:Chr1(9200600-9202199)	peak_879:Chr1(9464800-9465999)	peak_879:Chr1(9022800-9024799)	peak_879:Chr1(31508000-31510199)	peak_879:Chr1(30805200-30809399)	peak_879:Chr1(29515000-29519199)
peak_880:Chr1(9210200-9211999)	peak_880:Chr1(9488800-9489599)	peak_880:Chr1(9027200-9028999)	peak_880:Chr1(31610400-31612599)	peak_880:Chr1(30889000-30890799)	peak_880:Chr1(29552200-29553999)
peak_881:Chr1(9225000-9226199)	peak_881:Chr1(9492600-9493799)	peak_881:Chr1(9052800-9055399)	peak_881:Chr1(31658200-31661399)	peak_881:Chr1(30894400-30896199)	peak_881:Chr1(29585800-29594199)
peak_882:Chr1(9244800-9246799)	peak_882:Chr1(9512800-9514199)	peak_882:Chr1(9060200-9061199)	peak_882:Chr1(31665600-31671999)	peak_882:Chr1(30902800-30908399)	peak_882:Chr1(29618200-29624399)
peak_883:Chr1(9250600-9255399)	peak_883:Chr1(9519600-9520199)	peak_883:Chr1(9070200-9071399)	peak_883:Chr1(31691800-31697799)	peak_883:Chr1(30914000-30922199)	peak_883:Chr1(29636400-29639599)
peak_884:Chr1(9259000-9261199)	peak_884:Chr1(9526000-9528199)	peak_884:Chr1(9074200-9076599)	peak_884:Chr1(31698600-31704399)	peak_884:Chr1(30964000-30973599)	peak_884:Chr1(29645400-29651399)
peak_885:Chr1(9271200-9272999)	peak_885:Chr1(9566800-9569199)	peak_885:Chr1(9087800-9089999)	peak_885:Chr1(31706600-31712799)	peak_885:Chr1(31033600-31036999)	peak_885:Chr1(29674600-29677599)
peak_886:Chr1(9277600-9279199)	peak_886:Chr1(9625000-9626799)	peak_886:Chr1(9094800-9096199)	peak_886:Chr1(31724400-31730599)	peak_886:Chr1(31154800-31158999)	peak_886:Chr1(29721400-29721599)
peak_887:Chr1(9283000-9284199)	peak_887:Chr1(9637400-9639199)	peak_887:Chr1(9113000-9121599)	peak_887:Chr1(31732200-31734399)	peak_887:Chr1(31172200-31174199)	peak_887:Chr1(29722400-29724199)
peak_888:Chr1(9293000-9294599)	peak_888:Chr1(9643600-9646399)	peak_888:Chr1(9137800-9140599)	peak_888:Chr1(31758000-31766399)	peak_888:Chr1(31176200-31186399)	peak_888:Chr1(29739400-29742799)
peak_889:Chr1(9306200-9307999)	peak_889:Chr1(9650200-9653599)	peak_889:Chr1(9160200-9161799)	peak_889:Chr1(31768600-31772799)	peak_889:Chr1(31194800-31199999)	peak_889:Chr1(29836600-29838399)
peak_890:Chr1(9308800-9309999)	peak_890:Chr1(9654400-9657199)	peak_890:Chr1(9167200-9167599)	peak_890:Chr1(31774600-31781399)	peak_890:Chr1(31223800-31236199)	peak_890:Chr1(29871000-29874799)
peak_891:Chr1(9314200-9319199)	peak_891:Chr1(9660200-9661399)	peak_891:Chr1(9170800-9173399)	peak_891:Chr1(31785600-31789399)	peak_891:Chr1(31237000-31246199)	peak_891:Chr1(29886800-29887599)
peak_892:Chr1(9322200-9324199)	peak_892:Chr1(9665200-9666599)	peak_892:Chr1(9174800-9176799)	peak_892:Chr1(31792000-31803799)	peak_892:Chr1(31316600-31319399)	peak_892:Chr1(29942600-29945599)
peak_893:Chr1(9328200-9331399)	peak_893:Chr1(9674800-9677199)	peak_893:Chr1(9180400-9181199)	peak_893:Chr1(31841600-31844199)	peak_893:Chr1(31322800-31329999)	peak_893:Chr1(29983600-29990399)
peak_894:Chr1(9341000-9342599)	peak_894:Chr1(9679000-9681599)	peak_894:Chr1(9192000-9193399)	peak_894:Chr1(31852200-31856399)	peak_894:Chr1(31330800-31334599)	peak_894:Chr1(30030800-30031999)
peak_895:Chr1(9344000-9346599)	peak_895:Chr1(9682400-9686399)	peak_895:Chr1(9197800-9198999)	peak_895:Chr1(31892000-31895599)	peak_895:Chr1(31353800-31362599)	peak_895:Chr1(30114600-30121399)
peak_896:Chr1(9348400-9351999)	peak_896:Chr1(9688200-9692399)	peak_896:Chr1(9200600-9201999)	peak_896:Chr1(31936400-31941599)	peak_896:Chr1(31458000-31459199)	peak_896:Chr1(30124200-30125199)
peak_897:Chr1(9370400-9371799)	peak_897:Chr1(9697800-9699799)	peak_897:Chr1(9210200-9211799)	peak_897:Chr1(31962000-31969399)	peak_897:Chr1(31472600-31482999)	peak_897:Chr1(30129200-30130799)
peak_898:Chr1(9377600-9378399)	peak_898:Chr1(9708400-9710799)	peak_898:Chr1(9225000-9226199)	peak_898:Chr1(32005800-32010999)	peak_898:Chr1(31508000-31509999)	peak_898:Chr1(30142600-30148399)
peak_899:Chr1(9382000-9382399)	peak_899:Chr1(9711800-9713399)	peak_899:Chr1(9245000-9246799)	peak_899:Chr1(32036600-32044999)	peak_899:Chr1(31610600-31612599)	peak_899:Chr1(30155000-30157599)
peak_900:Chr1(9385200-9387599)	peak_900:Chr1(9727600-9728599)	peak_900:Chr1(9250800-9252199)	peak_900:Chr1(32098600-32122799)	peak_900:Chr1(31658200-31660999)	peak_900:Chr1(30171200-30179399)
peak_901:Chr1(9395200-9398399)	peak_901:Chr1(9732800-9735999)	peak_901:Chr1(9253600-9256799)	peak_901:Chr1(32165000-32167999)	peak_901:Chr1(31664400-31670999)	peak_901:Chr1(30191600-30200599)
peak_902:Chr1(9401800-9404399)	peak_902:Chr1(9750000-9754999)	peak_902:Chr1(9259800-9260399)	peak_902:Chr1(32194800-32201599)	peak_902:Chr1(31692800-31701999)	peak_902:Chr1(30213000-30215999)
peak_903:Chr1(9424200-9425399)	peak_903:Chr1(9764600-9766599)	peak_903:Chr1(9271400-9273199)	peak_903:Chr1(32202600-32203399)	peak_903:Chr1(31702800-31705999)	peak_903:Chr1(30237400-30242599)
peak_904:Chr1(9429400-9430799)	peak_904:Chr1(9769800-9770999)	peak_904:Chr1(9277600-9279199)	peak_904:Chr1(32215800-32217599)	peak_904:Chr1(31708000-31711999)	peak_904:Chr1(30273000-30273999)
peak_905:Chr1(9434400-9435999)	peak_905:Chr1(9787000-9787799)	peak_905:Chr1(9283800-9284999)	peak_905:Chr1(32219800-32226599)	peak_905:Chr1(31724800-31729599)	peak_905:Chr1(30290600-30299199)
peak_906:Chr1(9443000-9444399)	peak_906:Chr1(9809600-9810799)	peak_906:Chr1(9293000-9294199)	peak_906:Chr1(32258400-32263599)	peak_906:Chr1(31732200-31734399)	peak_906:Chr1(30340400-30347199)
peak_907:Chr1(9445600-9447799)	peak_907:Chr1(9816800-9818799)	peak_907:Chr1(9302000-9304199)	peak_907:Chr1(32265600-32267199)	peak_907:Chr1(31755600-31766199)	peak_907:Chr1(30358200-30365399)
peak_908:Chr1(9456000-9456599)	peak_908:Chr1(9857600-9860599)	peak_908:Chr1(9306400-9309999)	peak_908:Chr1(32268400-32273599)	peak_908:Chr1(31767800-31772599)	peak_908:Chr1(30385800-30387999)
peak_909:Chr1(9464800-9466199)	peak_909:Chr1(9861400-9866599)	peak_909:Chr1(9314000-9315399)	peak_909:Chr1(32302600-32318399)	peak_909:Chr1(31774400-31781399)	peak_909:Chr1(30407200-30408999)
peak_910:Chr1(9488800-9490199)	peak_910:Chr1(9867800-9868999)	peak_910:Chr1(9322400-9324199)	peak_910:Chr1(32389800-32391399)	peak_910:Chr1(31785800-31788199)	peak_910:Chr1(30413200-30416999)
peak_911:Chr1(9512800-9514199)	peak_911:Chr1(9870400-9870799)	peak_911:Chr1(9327600-9329999)	peak_911:Chr1(32475200-32492199)	peak_911:Chr1(31792000-31804799)	peak_911:Chr1(30456000-30458599)
peak_912:Chr1(9519600-9520199)	peak_912:Chr1(9875000-9879599)	peak_912:Chr1(9339800-9352399)	peak_912:Chr1(32497000-32508799)	peak_912:Chr1(31841600-31844999)	peak_912:Chr1(30480600-30483799)
peak_913:Chr1(9526200-9526999)	peak_913:Chr1(9887600-9888999)	peak_913:Chr1(9370400-9371799)	peak_913:Chr1(32524600-32529199)	peak_913:Chr1(31848600-31850599)	peak_913:Chr1(30515400-30517199)
peak_914:Chr1(9566600-9569399)	peak_914:Chr1(9901600-9902799)	peak_914:Chr1(9377600-9378399)	peak_914:Chr1(32530800-32538799)	peak_914:Chr1(31852200-31856799)	peak_914:Chr1(30520200-30523199)
peak_915:Chr1(9625000-9626799)	peak_915:Chr1(9912600-9916199)	peak_915:Chr1(9385200-9387799)	peak_915:Chr1(32572000-32581999)	peak_915:Chr1(31892800-31895599)	peak_915:Chr1(30544800-30548599)
peak_916:Chr1(9637400-9639999)	peak_916:Chr1(9920600-9921799)	peak_916:Chr1(9395400-9398199)	peak_916:Chr1(32656000-32660999)	peak_916:Chr1(31935400-31940399)	peak_916:Chr1(30554800-30565799)
peak_917:Chr1(9644400-9646199)	peak_917:Chr1(9928800-9930399)	peak_917:Chr1(9402200-9404399)	peak_917:Chr1(32681200-32688599)	peak_917:Chr1(31964800-31969399)	peak_917:Chr1(30567800-30572799)
peak_918:Chr1(9649400-9653599)	peak_918:Chr1(9946800-9947999)	peak_918:Chr1(9424400-9425199)	peak_918:Chr1(32709200-32720399)	peak_918:Chr1(32005600-32011199)	peak_918:Chr1(30603000-30608599)
peak_919:Chr1(9654600-9656799)	peak_919:Chr1(9953800-9955599)	peak_919:Chr1(9429800-9431199)	peak_919:Chr1(32723400-32735199)	peak_919:Chr1(32036600-32044599)	peak_919:Chr1(30618600-30620999)
peak_920:Chr1(9660200-9661399)	peak_920:Chr1(9961600-9964599)	peak_920:Chr1(9443000-9444399)	peak_920:Chr1(32788600-32810799)	peak_920:Chr1(32097600-32122799)	peak_920:Chr1(30628000-30628999)
peak_921:Chr1(9665200-9666599)	peak_921:Chr1(9965600-9973799)	peak_921:Chr1(9445400-9448799)	peak_921:Chr1(32830000-32832399)	peak_921:Chr1(32165000-32167999)	peak_921:Chr1(30764200-30766399)
peak_922:Chr1(9674400-9676999)	peak_922:Chr1(10002200-10004399)	peak_922:Chr1(9488800-9490199)	peak_922:Chr1(32845800-32847399)	peak_922:Chr1(32194200-32201599)	peak_922:Chr1(30768400-30769399)
peak_923:Chr1(9679000-9680999)	peak_923:Chr1(10005600-10016399)	peak_923:Chr1(9492600-9493799)	peak_923:Chr1(32977400-32990999)	peak_923:Chr1(32202600-32204999)	peak_923:Chr1(30772200-30772999)
peak_924:Chr1(9682000-9683399)	peak_924:Chr1(10019600-10022199)	peak_924:Chr1(9512800-9514199)	peak_924:Chr1(32994200-32995399)	peak_924:Chr1(32217000-32227999)	peak_924:Chr1(30805000-30809599)
peak_925:Chr1(9687600-9692599)	peak_925:Chr1(10025000-10025999)	peak_925:Chr1(9519600-9520199)	peak_925:Chr1(33063400-33067999)	peak_925:Chr1(32258400-32263399)	peak_925:Chr1(30823800-30825399)
peak_926:Chr1(9696600-9699799)	peak_926:Chr1(10026800-10029399)	peak_926:Chr1(9526000-9528599)	peak_926:Chr1(33077800-33081199)	peak_926:Chr1(32268400-32273399)	peak_926:Chr1(30838000-30840399)
peak_927:Chr1(9708400-9712599)	peak_927:Chr1(10048000-10051599)	peak_927:Chr1(9566400-9569199)	peak_927:Chr1(33168200-33178399)	peak_927:Chr1(32302400-32317799)	peak_927:Chr1(30889200-30890799)
peak_928:Chr1(9727600-9728799)	peak_928:Chr1(10060800-10061999)	peak_928:Chr1(9625000-9628199)	peak_928:Chr1(33181000-33182599)	peak_928:Chr1(32475400-32492199)	peak_928:Chr1(30902400-30908399)
peak_929:Chr1(9732400-9735599)	peak_929:Chr1(10098000-10103199)	peak_929:Chr1(9636200-9639799)	peak_929:Chr1(33226400-33228999)	peak_929:Chr1(32497800-32508199)	peak_929:Chr1(30914000-30921999)
peak_930:Chr1(9742800-9743999)	peak_930:Chr1(10117400-10120199)	peak_930:Chr1(9643600-9646799)	peak_930:Chr1(33268400-33282399)	peak_930:Chr1(32525600-32529199)	peak_930:Chr1(30963200-30967999)
peak_931:Chr1(9750000-9751199)	peak_931:Chr1(10133800-10140199)	peak_931:Chr1(9649600-9653199)	peak_931:Chr1(33283800-33318199)	peak_931:Chr1(32530800-32538799)	peak_931:Chr1(30969400-30975799)
peak_932:Chr1(9753400-9754999)	peak_932:Chr1(10159600-10160399)	peak_932:Chr1(9654400-9657399)	peak_932:Chr1(33328400-33332399)	peak_932:Chr1(32573400-32581799)	peak_932:Chr1(31033200-31036599)
peak_933:Chr1(9764600-9765999)	peak_933:Chr1(10163600-10166999)	peak_933:Chr1(9660000-9661399)	peak_933:Chr1(33349800-33352799)	peak_933:Chr1(32655600-32659999)	peak_933:Chr1(31038000-31039599)
peak_934:Chr1(9769800-9770999)	peak_934:Chr1(10167800-10169399)	peak_934:Chr1(9664600-9666599)	peak_934:Chr1(33409600-33410399)	peak_934:Chr1(32682000-32689399)	peak_934:Chr1(31108400-31109799)
peak_935:Chr1(9787000-9787799)	peak_935:Chr1(10193600-10195999)	peak_935:Chr1(9674800-9677199)	peak_935:Chr1(33452200-33457199)	peak_935:Chr1(32709200-32712399)	peak_935:Chr1(31155000-31158999)
peak_936:Chr1(9809000-9810799)	peak_936:Chr1(10201600-10203599)	peak_936:Chr1(9679200-9680999)	peak_936:Chr1(33467600-33469999)	peak_936:Chr1(32713200-32720199)	peak_936:Chr1(31168800-31174199)
peak_937:Chr1(9815600-9817799)	peak_937:Chr1(10211000-10212799)	peak_937:Chr1(9688600-9692599)	peak_937:Chr1(33494400-33496999)	peak_937:Chr1(32726000-32731199)	peak_937:Chr1(31177000-31186399)
peak_938:Chr1(9858000-9860799)	peak_938:Chr1(10217400-10219799)	peak_938:Chr1(9694600-9695399)	peak_938:Chr1(33505200-33508599)	peak_938:Chr1(32787200-32812199)	peak_938:Chr1(31195600-31200599)
peak_939:Chr1(9862200-9866599)	peak_939:Chr1(10241200-10242199)	peak_939:Chr1(9698000-9699799)	peak_939:Chr1(33571000-33571399)	peak_939:Chr1(32829400-32832199)	peak_939:Chr1(31222000-31246199)
peak_940:Chr1(9867800-9870799)	peak_940:Chr1(10260000-10265799)	peak_940:Chr1(9708400-9710999)	peak_940:Chr1(33579000-33579199)	peak_940:Chr1(32978400-32996599)	peak_940:Chr1(31317400-31319799)
peak_941:Chr1(9873600-9874799)	peak_941:Chr1(10271400-10275999)	peak_941:Chr1(9711800-9714199)	peak_941:Chr1(33589800-33593799)	peak_941:Chr1(33063400-33068199)	peak_941:Chr1(31321200-31325999)
peak_942:Chr1(9876000-9877199)	peak_942:Chr1(10288000-10290199)	peak_942:Chr1(9727600-9728599)	peak_942:Chr1(33597800-33607999)	peak_942:Chr1(33071800-33081999)	peak_942:Chr1(31327000-31329799)
peak_943:Chr1(9878200-9879199)	peak_943:Chr1(10292800-10293799)	peak_943:Chr1(9732800-9737599)	peak_943:Chr1(33674600-33678199)	peak_943:Chr1(33083400-33085599)	peak_943:Chr1(31330800-31334199)
peak_944:Chr1(9887400-9888999)	peak_944:Chr1(10303000-10304599)	peak_944:Chr1(9742000-9743999)	peak_944:Chr1(33695800-33700799)	peak_944:Chr1(33171200-33178399)	peak_944:Chr1(31356600-31360399)
peak_945:Chr1(9901600-9902799)	peak_945:Chr1(10312400-10314199)	peak_945:Chr1(9750000-9751199)	peak_945:Chr1(33712200-33717999)	peak_945:Chr1(33181400-33182799)	peak_945:Chr1(31453200-31456999)
peak_946:Chr1(9908800-9909999)	peak_946:Chr1(10315400-10316599)	peak_946:Chr1(9753200-9754999)	peak_946:Chr1(33724800-33730599)	peak_946:Chr1(33227400-33229599)	peak_946:Chr1(31458000-31459599)
peak_947:Chr1(9913200-9914999)	peak_947:Chr1(10325000-10327199)	peak_947:Chr1(9787000-9788599)	peak_947:Chr1(33782400-33786199)	peak_947:Chr1(33254200-33256999)	peak_947:Chr1(31472600-31482999)
peak_948:Chr1(9920200-9921799)	peak_948:Chr1(10341400-10343799)	peak_948:Chr1(9809000-9810799)	peak_948:Chr1(33839400-33841399)	peak_948:Chr1(33267200-33317999)	peak_948:Chr1(31508000-31510199)
peak_949:Chr1(9929000-9930599)	peak_949:Chr1(10348200-10350999)	peak_949:Chr1(9816800-9818799)	peak_949:Chr1(33901000-33919599)	peak_949:Chr1(33329400-33332599)	peak_949:Chr1(31658200-31660999)
peak_950:Chr1(9945800-9947999)	peak_950:Chr1(10359200-10361399)	peak_950:Chr1(9858200-9860599)	peak_950:Chr1(33948800-33952599)	peak_950:Chr1(33452400-33456399)	peak_950:Chr1(31665400-31671399)
peak_951:Chr1(9953800-9955799)	peak_951:Chr1(10366200-10367599)	peak_951:Chr1(9863200-9866599)	peak_951:Chr1(34000600-34009799)	peak_951:Chr1(33458600-33460399)	peak_951:Chr1(31692400-31705799)
peak_952:Chr1(9961400-9964199)	peak_952:Chr1(10369800-10371199)	peak_952:Chr1(9867600-9869199)	peak_952:Chr1(34028400-34030799)	peak_952:Chr1(33468000-33470199)	peak_952:Chr1(31706800-31713599)
peak_953:Chr1(9967400-9969199)	peak_953:Chr1(10405400-10406599)	peak_953:Chr1(9870200-9870799)	peak_953:Chr1(34035800-34039199)	peak_953:Chr1(33494400-33496799)	peak_953:Chr1(31724200-31730199)
peak_954:Chr1(9970000-9973399)	peak_954:Chr1(10436000-10437399)	peak_954:Chr1(9876000-9880199)	peak_954:Chr1(34040200-34046199)	peak_954:Chr1(33505400-33507399)	peak_954:Chr1(31732200-31734199)
peak_955:Chr1(10002600-10003999)	peak_955:Chr1(10470400-10472999)	peak_955:Chr1(9887600-9888999)	peak_955:Chr1(34074400-34076599)	peak_955:Chr1(33571000-33571399)	peak_955:Chr1(31752800-31766599)
peak_956:Chr1(10005600-10009999)	peak_956:Chr1(10477600-10478799)	peak_956:Chr1(9901600-9902799)	peak_956:Chr1(34082600-34096399)	peak_956:Chr1(33579000-33579199)	peak_956:Chr1(31767400-31772999)
peak_957:Chr1(10011000-10016199)	peak_957:Chr1(10488000-10491199)	peak_957:Chr1(9908600-9909199)	peak_957:Chr1(34099400-34101599)	peak_957:Chr1(33589800-33593799)	peak_957:Chr1(31774000-31781399)
peak_958:Chr1(10019600-10020999)	peak_958:Chr1(10492400-10495799)	peak_958:Chr1(9914400-9916399)	peak_958:Chr1(34218600-34220199)	peak_958:Chr1(33598800-33609399)	peak_958:Chr1(31785000-31788199)
peak_959:Chr1(10025200-10025999)	peak_959:Chr1(10498800-10499599)	peak_959:Chr1(9920600-9921799)	peak_959:Chr1(34288400-34291399)	peak_959:Chr1(33655400-33656399)	peak_959:Chr1(31792000-31804599)
peak_960:Chr1(10027400-10029399)	peak_960:Chr1(10507600-10510999)	peak_960:Chr1(9928800-9930199)	peak_960:Chr1(34349600-34352799)	peak_960:Chr1(33674000-33677599)	peak_960:Chr1(31839600-31843799)
peak_961:Chr1(10048200-10050399)	peak_961:Chr1(10514000-10516599)	peak_961:Chr1(9946800-9947999)	peak_961:Chr1(34354800-34355599)	peak_961:Chr1(33695200-33700799)	peak_961:Chr1(31845800-31857799)
peak_962:Chr1(10060600-10062199)	peak_962:Chr1(10519000-10523799)	peak_962:Chr1(9962600-9963799)	peak_962:Chr1(34356400-34365799)	peak_962:Chr1(33726600-33729799)	peak_962:Chr1(31892000-31895599)
peak_963:Chr1(10096600-10103799)	peak_963:Chr1(10536600-10536999)	peak_963:Chr1(9967200-9974199)	peak_963:Chr1(34399800-34403399)	peak_963:Chr1(33834600-33837199)	peak_963:Chr1(31929400-31930999)
peak_964:Chr1(10117400-10120199)	peak_964:Chr1(10559400-10562799)	peak_964:Chr1(9996600-9997599)	peak_964:Chr1(34489800-34496999)	peak_964:Chr1(33901000-33919599)	peak_964:Chr1(31936400-31940399)
peak_965:Chr1(10133400-10139199)	peak_965:Chr1(10564800-10565399)	peak_965:Chr1(10003600-10004199)	peak_965:Chr1(34502200-34504999)	peak_965:Chr1(33948000-33951999)	peak_965:Chr1(31965000-31969599)
peak_966:Chr1(10159600-10161399)	peak_966:Chr1(10622600-10631399)	peak_966:Chr1(10005800-10016399)	peak_966:Chr1(34524400-34528399)	peak_966:Chr1(34000800-34010599)	peak_966:Chr1(32005600-32012599)
peak_967:Chr1(10164000-10169399)	peak_967:Chr1(10640600-10644799)	peak_967:Chr1(10019400-10020599)	peak_967:Chr1(34544400-34550399)	peak_967:Chr1(34028400-34031199)	peak_967:Chr1(32036600-32044199)
peak_968:Chr1(10193400-10195799)	peak_968:Chr1(10650000-10651799)	peak_968:Chr1(10024600-10025999)	peak_968:Chr1(34574000-34580399)	peak_968:Chr1(34035800-34038799)	peak_968:Chr1(32098600-32121199)
peak_969:Chr1(10201600-10204199)	peak_969:Chr1(10664200-10667199)	peak_969:Chr1(10027200-10029199)	peak_969:Chr1(34745600-34751399)	peak_969:Chr1(34039600-34047799)	peak_969:Chr1(32165000-32168599)
peak_970:Chr1(10210600-10212799)	peak_970:Chr1(10674800-10676999)	peak_970:Chr1(10048000-10051399)	peak_970:Chr1(34784000-34794199)	peak_970:Chr1(34073400-34076399)	peak_970:Chr1(32193000-32201799)
peak_971:Chr1(10217400-10219799)	peak_971:Chr1(10691400-10692399)	peak_971:Chr1(10059000-10061999)	peak_971:Chr1(34961400-34965399)	peak_971:Chr1(34083200-34091999)	peak_971:Chr1(32203000-32204999)
peak_972:Chr1(10240000-10242199)	peak_972:Chr1(10701000-10703199)	peak_972:Chr1(10099000-10103199)	peak_972:Chr1(34977400-35004199)	peak_972:Chr1(34093600-34095999)	peak_972:Chr1(32217000-32227199)
peak_973:Chr1(10259200-10265799)	peak_973:Chr1(10720400-10721999)	peak_973:Chr1(10117400-10118999)	peak_973:Chr1(35007000-35011999)	peak_973:Chr1(34099400-34101599)	peak_973:Chr1(32258400-32262799)
peak_974:Chr1(10271200-10273199)	peak_974:Chr1(10746800-10750199)	peak_974:Chr1(10134000-10140199)	peak_974:Chr1(35032200-35036199)	peak_974:Chr1(34114600-34116999)	peak_974:Chr1(32268000-32275199)
peak_975:Chr1(10274200-10275999)	peak_975:Chr1(10805800-10808399)	peak_975:Chr1(10145600-10146399)	peak_975:Chr1(35054400-35058799)	peak_975:Chr1(34218400-34220799)	peak_975:Chr1(32302200-32317799)
peak_976:Chr1(10288200-10289999)	peak_976:Chr1(10817200-10818599)	peak_976:Chr1(10164000-10166999)	peak_976:Chr1(35123000-35128599)	peak_976:Chr1(34228600-34229399)	peak_976:Chr1(32476000-32492199)
peak_977:Chr1(10292800-10293799)	peak_977:Chr1(10821600-10823999)	peak_977:Chr1(10167800-10169399)	peak_977:Chr1(35129400-35134599)	peak_977:Chr1(34235800-34238799)	peak_977:Chr1(32496200-32508799)
peak_978:Chr1(10311600-10314399)	peak_978:Chr1(10827600-10831799)	peak_978:Chr1(10201600-10204399)	peak_978:Chr1(35195400-35197599)	peak_978:Chr1(34354000-34363599)	peak_978:Chr1(32519600-32520199)
peak_979:Chr1(10315800-10316799)	peak_979:Chr1(10871000-10874599)	peak_979:Chr1(10210800-10211799)	peak_979:Chr1(35206400-35207799)	peak_979:Chr1(34399800-34401999)	peak_979:Chr1(32524400-32529599)
peak_980:Chr1(10325000-10326999)	peak_980:Chr1(10880600-10881799)	peak_980:Chr1(10217800-10219799)	peak_980:Chr1(35256400-35263999)	peak_980:Chr1(34490000-34495399)	peak_980:Chr1(32530800-32539399)
peak_981:Chr1(10342200-10343799)	peak_981:Chr1(10891000-10893599)	peak_981:Chr1(10263200-10265799)	peak_981:Chr1(35309200-35313199)	peak_981:Chr1(34501400-34503199)	peak_981:Chr1(32656000-32658799)
peak_982:Chr1(10348400-10349999)	peak_982:Chr1(10895200-10900799)	peak_982:Chr1(10271000-10272599)	peak_982:Chr1(35402400-35404999)	peak_982:Chr1(34524400-34528399)	peak_982:Chr1(32680400-32689399)
peak_983:Chr1(10359200-10361399)	peak_983:Chr1(10913400-10914799)	peak_983:Chr1(10303000-10304599)	peak_983:Chr1(35419800-35422199)	peak_983:Chr1(34544400-34550399)	peak_983:Chr1(32709200-32711999)
peak_984:Chr1(10366200-10367399)	peak_984:Chr1(10932200-10933599)	peak_984:Chr1(10312400-10313999)	peak_984:Chr1(35458200-35465799)	peak_984:Chr1(34573600-34580399)	peak_984:Chr1(32712800-32719199)
peak_985:Chr1(10369800-10371399)	peak_985:Chr1(10934800-10935799)	peak_985:Chr1(10315200-10316599)	peak_985:Chr1(35467400-35477399)	peak_985:Chr1(34746200-34749999)	peak_985:Chr1(32748000-32749999)
peak_986:Chr1(10405400-10406599)	peak_986:Chr1(10944800-10945199)	peak_986:Chr1(10323000-10326999)	peak_986:Chr1(35496600-35499199)	peak_986:Chr1(34769800-34772199)	peak_986:Chr1(32786400-32800599)
peak_987:Chr1(10436000-10437599)	peak_987:Chr1(10964800-10965599)	peak_987:Chr1(10333400-10334999)	peak_987:Chr1(35501400-35505399)	peak_987:Chr1(34784000-34792199)	peak_987:Chr1(32801800-32811999)
peak_988:Chr1(10470400-10472999)	peak_988:Chr1(10977000-10977999)	peak_988:Chr1(10340200-10343599)	peak_988:Chr1(35543000-35563399)	peak_988:Chr1(34961800-34963799)	peak_988:Chr1(32828600-32831999)
peak_989:Chr1(10478000-10479199)	peak_989:Chr1(10982000-10989399)	peak_989:Chr1(10348200-10349999)	peak_989:Chr1(35585600-35600399)	peak_989:Chr1(34977800-35012199)	peak_989:Chr1(32977400-32996799)
peak_990:Chr1(10488000-10491199)	peak_990:Chr1(10990200-10991599)	peak_990:Chr1(10359000-10361399)	peak_990:Chr1(35605800-35607599)	peak_990:Chr1(35032000-35035999)	peak_990:Chr1(33064000-33068999)
peak_991:Chr1(10493800-10495799)	peak_991:Chr1(10997200-10999399)	peak_991:Chr1(10365400-10368999)	peak_991:Chr1(35625800-35648399)	peak_991:Chr1(35049000-35050399)	peak_991:Chr1(33070200-33070799)
peak_992:Chr1(10498800-10499599)	peak_992:Chr1(11004000-11005999)	peak_992:Chr1(10369800-10371199)	peak_992:Chr1(35649600-35651799)	peak_992:Chr1(35054600-35058799)	peak_992:Chr1(33071800-33081999)
peak_993:Chr1(10508800-10511199)	peak_993:Chr1(11012000-11013199)	peak_993:Chr1(10380000-10380599)	peak_993:Chr1(35750800-35755199)	peak_993:Chr1(35123000-35131799)	peak_993:Chr1(33083400-33085399)
peak_994:Chr1(10514000-10516999)	peak_994:Chr1(11037800-11039799)	peak_994:Chr1(10470400-10472999)	peak_994:Chr1(35827000-35828799)	peak_994:Chr1(35132800-35134599)	peak_994:Chr1(33165400-33178199)
peak_995:Chr1(10518800-10522199)	peak_995:Chr1(11060400-11062199)	peak_995:Chr1(10477200-10478799)	peak_995:Chr1(35860400-35865199)	peak_995:Chr1(35140000-35140399)	peak_995:Chr1(33227400-33228999)
peak_996:Chr1(10559400-10563199)	peak_996:Chr1(11067800-11069199)	peak_996:Chr1(10488000-10491199)	peak_996:Chr1(35911800-35914799)	peak_996:Chr1(35142800-35146199)	peak_996:Chr1(33254200-33257599)
peak_997:Chr1(10564800-10565399)	peak_997:Chr1(11070000-11072199)	peak_997:Chr1(10493800-10496999)	peak_997:Chr1(35964800-35967599)	peak_997:Chr1(35206400-35207799)	peak_997:Chr1(33268400-33296399)
peak_998:Chr1(10622400-10626999)	peak_998:Chr1(11074600-11076399)	peak_998:Chr1(10498800-10499599)	peak_998:Chr1(35968600-35971199)	peak_998:Chr1(35256600-35263599)	peak_998:Chr1(33297200-33299599)
peak_999:Chr1(10628000-10629799)	peak_999:Chr1(11083000-11083399)	peak_999:Chr1(10508000-10513199)	peak_999:Chr1(35988800-35991399)	peak_999:Chr1(35268800-35271599)	peak_999:Chr1(33300400-33317999)
peak_1000:Chr1(10640600-10641599)	peak_1000:Chr1(11092400-11094999)	peak_1000:Chr1(10514000-10516799)	peak_1000:Chr1(35994400-35997399)	peak_1000:Chr1(35296400-35297399)	peak_1000:Chr1(33330400-33332199)
peak_1001:Chr1(10643000-10644799)	peak_1001:Chr1(11112200-11113799)	peak_1001:Chr1(10519400-10522199)	peak_1001:Chr1(35999600-36003199)	peak_1001:Chr1(35309400-35314199)	peak_1001:Chr1(33349800-33352199)
peak_1002:Chr1(10650200-10651999)	peak_1002:Chr1(11129400-11130599)	peak_1002:Chr1(10536400-10537199)	peak_1002:Chr1(36056800-36064799)	peak_1002:Chr1(35402000-35404999)	peak_1002:Chr1(33409600-33410199)
peak_1003:Chr1(10664000-10667199)	peak_1003:Chr1(11155200-11155999)	peak_1003:Chr1(10559800-10563199)	peak_1003:Chr1(36150400-36153199)	peak_1003:Chr1(35408600-35409399)	peak_1003:Chr1(33452800-33456399)
peak_1004:Chr1(10674600-10676599)	peak_1004:Chr1(11167000-11167999)	peak_1004:Chr1(10564800-10565399)	peak_1004:Chr1(36154200-36157799)	peak_1004:Chr1(35419800-35424199)	peak_1004:Chr1(33458600-33461199)
peak_1005:Chr1(10681400-10682199)	peak_1005:Chr1(11191600-11193799)	peak_1005:Chr1(10601200-10601799)	peak_1005:Chr1(36166000-36171999)	peak_1005:Chr1(35458200-35465799)	peak_1005:Chr1(33467800-33469999)
peak_1006:Chr1(10690800-10692599)	peak_1006:Chr1(11202200-11203799)	peak_1006:Chr1(10623800-10626999)	peak_1006:Chr1(36175600-36182399)	peak_1006:Chr1(35467400-35477399)	peak_1006:Chr1(33494400-33496799)
peak_1007:Chr1(10701000-10703199)	peak_1007:Chr1(11207600-11213999)	peak_1007:Chr1(10627800-10632199)	peak_1007:Chr1(36188000-36196999)	peak_1007:Chr1(35497200-35499199)	peak_1007:Chr1(33505400-33506599)
peak_1008:Chr1(10713000-10714799)	peak_1008:Chr1(11222000-11226199)	peak_1008:Chr1(10640600-10644999)	peak_1008:Chr1(36199400-36201399)	peak_1008:Chr1(35501600-35505399)	peak_1008:Chr1(33516200-33520199)
peak_1009:Chr1(10720400-10721999)	peak_1009:Chr1(11232200-11234999)	peak_1009:Chr1(10650000-10651799)	peak_1009:Chr1(36215600-36218399)	peak_1009:Chr1(35545800-35562999)	peak_1009:Chr1(33534600-33535799)
peak_1010:Chr1(10726800-10727199)	peak_1010:Chr1(11244400-11247599)	peak_1010:Chr1(10665000-10667199)	peak_1010:Chr1(36236400-36240199)	peak_1010:Chr1(35581200-35582399)	peak_1010:Chr1(33571000-33571399)
peak_1011:Chr1(10748400-10750399)	peak_1011:Chr1(11250200-11251599)	peak_1011:Chr1(10674800-10676599)	peak_1011:Chr1(36442200-36466399)	peak_1011:Chr1(35585400-35589999)	peak_1011:Chr1(33590800-33591999)
peak_1012:Chr1(10806200-10808199)	peak_1012:Chr1(11265400-11266599)	peak_1012:Chr1(10681600-10682199)	peak_1012:Chr1(36470400-36482799)	peak_1012:Chr1(35591000-35600799)	peak_1012:Chr1(33603000-33607799)
peak_1013:Chr1(10817200-10818599)	peak_1013:Chr1(11272400-11273599)	peak_1013:Chr1(10691200-10692199)	peak_1013:Chr1(36488000-36493199)	peak_1013:Chr1(35605600-35607599)	peak_1013:Chr1(33655400-33656399)
peak_1014:Chr1(10821600-10824399)	peak_1014:Chr1(11283200-11283999)	peak_1014:Chr1(10713600-10714799)	peak_1014:Chr1(36496600-36500599)	peak_1014:Chr1(35626400-35648399)	peak_1014:Chr1(33657200-33658599)
peak_1015:Chr1(10828600-10831599)	peak_1015:Chr1(11307200-11308199)	peak_1015:Chr1(10719600-10722199)	peak_1015:Chr1(36503000-36506399)	peak_1015:Chr1(35752200-35753999)	peak_1015:Chr1(33674400-33677599)
peak_1016:Chr1(10871200-10874599)	peak_1016:Chr1(11314800-11318599)	peak_1016:Chr1(10748200-10751199)	peak_1016:Chr1(36617800-36620799)	peak_1016:Chr1(35824800-35829599)	peak_1016:Chr1(33695200-33698599)
peak_1017:Chr1(10880400-10882599)	peak_1017:Chr1(11319800-11321599)	peak_1017:Chr1(10803400-10808399)	peak_1017:Chr1(36789800-36791599)	peak_1017:Chr1(35860000-35865399)	peak_1017:Chr1(33709400-33715399)
peak_1018:Chr1(10891800-10893399)	peak_1018:Chr1(11350400-11352599)	peak_1018:Chr1(10817200-10818799)	peak_1018:Chr1(36807000-36818799)	peak_1018:Chr1(35911000-35913999)	peak_1018:Chr1(33726400-33730799)
peak_1019:Chr1(10896000-10900599)	peak_1019:Chr1(11364200-11365599)	peak_1019:Chr1(10821600-10823599)	peak_1019:Chr1(36935800-36939999)	peak_1019:Chr1(35964400-35967599)	peak_1019:Chr1(33778400-33779199)
peak_1020:Chr1(10910400-10914799)	peak_1020:Chr1(11367000-11367399)	peak_1020:Chr1(10828000-10832999)	peak_1020:Chr1(36963800-36971799)	peak_1020:Chr1(35968600-35971799)	peak_1020:Chr1(33901000-33920199)
peak_1021:Chr1(10932200-10933799)	peak_1021:Chr1(11378200-11380199)	peak_1021:Chr1(10838200-10839399)	peak_1021:Chr1(36972600-36975599)	peak_1021:Chr1(35994000-35997199)	peak_1021:Chr1(33948600-33953399)
peak_1022:Chr1(10934600-10936399)	peak_1022:Chr1(11409000-11410199)	peak_1022:Chr1(10871200-10874599)	peak_1022:Chr1(37100200-37101399)	peak_1022:Chr1(35999400-36002399)	peak_1022:Chr1(34000800-34010799)
peak_1023:Chr1(10944800-10945199)	peak_1023:Chr1(11412000-11413399)	peak_1023:Chr1(10880600-10881799)	peak_1023:Chr1(37102200-37104599)	peak_1023:Chr1(36056600-36064599)	peak_1023:Chr1(34028400-34030799)
peak_1024:Chr1(10964800-10966399)	peak_1024:Chr1(11429200-11431799)	peak_1024:Chr1(10891800-10893599)	peak_1024:Chr1(37140400-37151399)	peak_1024:Chr1(36154400-36158399)	peak_1024:Chr1(34035800-34046199)
peak_1025:Chr1(10977000-10977999)	peak_1025:Chr1(11436200-11437199)	peak_1025:Chr1(10897000-10900599)	peak_1025:Chr1(37158400-37163999)	peak_1025:Chr1(36166000-36170799)	peak_1025:Chr1(34064400-34066999)
peak_1026:Chr1(10982000-10989399)	peak_1026:Chr1(11462000-11463199)	peak_1026:Chr1(10910000-10914599)	peak_1026:Chr1(37183000-37188799)	peak_1026:Chr1(36176800-36181799)	peak_1026:Chr1(34073600-34076399)
peak_1027:Chr1(10990600-10991799)	peak_1027:Chr1(11495800-11496399)	peak_1027:Chr1(10931200-10933799)	peak_1027:Chr1(37234800-37237599)	peak_1027:Chr1(36188000-36189799)	peak_1027:Chr1(34081800-34091399)
peak_1028:Chr1(10998200-10999799)	peak_1028:Chr1(11504400-11506199)	peak_1028:Chr1(10934600-10936599)	peak_1028:Chr1(37334000-37339999)	peak_1028:Chr1(36191200-36195599)	peak_1028:Chr1(34099200-34102799)
peak_1029:Chr1(11004000-11005999)	peak_1029:Chr1(11522800-11524999)	peak_1029:Chr1(10941000-10945199)	peak_1029:Chr1(37363400-37369599)	peak_1029:Chr1(36215600-36218199)	peak_1029:Chr1(34217800-34222199)
peak_1030:Chr1(11037600-11039199)	peak_1030:Chr1(11531200-11531999)	peak_1030:Chr1(10946200-10947399)	peak_1030:Chr1(37375000-37380599)	peak_1030:Chr1(36236000-36239599)	peak_1030:Chr1(34228400-34231599)
peak_1031:Chr1(11059000-11061399)	peak_1031:Chr1(11544400-11545399)	peak_1031:Chr1(10964600-10965799)	peak_1031:Chr1(37390800-37403199)	peak_1031:Chr1(36359600-36364399)	peak_1031:Chr1(34235800-34238999)
peak_1032:Chr1(11067800-11068799)	peak_1032:Chr1(11581000-11581999)	peak_1032:Chr1(10969400-10970599)	peak_1032:Chr1(37463600-37465999)	peak_1032:Chr1(36443000-36443999)	peak_1032:Chr1(34254400-34257399)
peak_1033:Chr1(11070800-11071799)	peak_1033:Chr1(11583800-11586399)	peak_1033:Chr1(10977000-10978199)	peak_1033:Chr1(37467200-37479999)	peak_1033:Chr1(36445400-36464799)	peak_1033:Chr1(34327000-34329399)
peak_1034:Chr1(11074800-11077199)	peak_1034:Chr1(11590200-11592599)	peak_1034:Chr1(10982200-10984599)	peak_1034:Chr1(37502600-37505999)	peak_1034:Chr1(36474400-36485199)	peak_1034:Chr1(34354000-34362999)
peak_1035:Chr1(11083000-11083599)	peak_1035:Chr1(11607200-11608199)	peak_1035:Chr1(10986200-10989399)	peak_1035:Chr1(37636200-37644999)	peak_1035:Chr1(36497400-36500599)	peak_1035:Chr1(34399800-34402199)
peak_1036:Chr1(11092600-11094199)	peak_1036:Chr1(11609200-11612799)	peak_1036:Chr1(10990400-10991799)	peak_1036:Chr1(37645800-37653599)	peak_1036:Chr1(36505000-36506399)	peak_1036:Chr1(34490600-34495399)
peak_1037:Chr1(11111200-11113799)	peak_1037:Chr1(11618200-11619799)	peak_1037:Chr1(10997400-10999399)	peak_1037:Chr1(37682600-37684399)	peak_1037:Chr1(36618000-36620599)	peak_1037:Chr1(34502200-34503199)
peak_1038:Chr1(11129400-11130799)	peak_1038:Chr1(11623400-11624999)	peak_1038:Chr1(11004800-11006199)	peak_1038:Chr1(37800200-37802999)	peak_1038:Chr1(36789600-36791199)	peak_1038:Chr1(34524400-34527599)
peak_1039:Chr1(11155200-11155999)	peak_1039:Chr1(11635800-11637599)	peak_1039:Chr1(11011200-11012999)	peak_1039:Chr1(37881200-37887399)	peak_1039:Chr1(36807000-36810599)	peak_1039:Chr1(34544600-34550999)
peak_1040:Chr1(11167000-11167999)	peak_1040:Chr1(11655000-11656399)	peak_1040:Chr1(11037600-11040799)	peak_1040:Chr1(37924000-37926399)	peak_1040:Chr1(36812400-36818399)	peak_1040:Chr1(34573600-34580399)
peak_1041:Chr1(11175000-11175599)	peak_1041:Chr1(11662400-11664399)	peak_1041:Chr1(11059000-11061399)	peak_1041:Chr1(37976800-37982999)	peak_1041:Chr1(36829400-36831199)	peak_1041:Chr1(34746400-34749599)
peak_1042:Chr1(11191600-11192999)	peak_1042:Chr1(11666400-11667999)	peak_1042:Chr1(11062600-11064399)	peak_1042:Chr1(38012400-38015799)	peak_1042:Chr1(36929000-36931199)	peak_1042:Chr1(34784800-34786999)
peak_1043:Chr1(11202200-11203999)	peak_1043:Chr1(11672400-11673599)	peak_1043:Chr1(11067000-11071999)	peak_1043:Chr1(38038400-38052799)	peak_1043:Chr1(36935400-36940999)	peak_1043:Chr1(34787800-34792199)
peak_1044:Chr1(11207400-11209799)	peak_1044:Chr1(11684000-11691399)	peak_1044:Chr1(11074400-11076199)	peak_1044:Chr1(38143400-38146399)	peak_1044:Chr1(36944600-36948599)	peak_1044:Chr1(34961200-34965599)
peak_1045:Chr1(11210800-11213999)	peak_1045:Chr1(11693600-11695399)	peak_1045:Chr1(11092400-11095199)	peak_1045:Chr1(38150600-38152199)	peak_1045:Chr1(36965200-36968199)	peak_1045:Chr1(34977600-35012199)
peak_1046:Chr1(11223200-11225199)	peak_1046:Chr1(11703600-11704599)	peak_1046:Chr1(11112200-11113599)	peak_1046:Chr1(38161400-38168399)	peak_1046:Chr1(36969400-36971599)	peak_1046:Chr1(35023400-35024999)
peak_1047:Chr1(11233600-11235199)	peak_1047:Chr1(11713600-11717999)	peak_1047:Chr1(11155200-11155999)	peak_1047:Chr1(38174600-38179599)	peak_1047:Chr1(37100200-37103799)	peak_1047:Chr1(35029800-35030399)
peak_1048:Chr1(11244600-11247999)	peak_1048:Chr1(11741000-11743599)	peak_1048:Chr1(11167000-11167999)	peak_1048:Chr1(38184000-38186799)	peak_1048:Chr1(37141400-37151399)	peak_1048:Chr1(35032400-35035999)
peak_1049:Chr1(11249800-11251799)	peak_1049:Chr1(11749800-11753399)	peak_1049:Chr1(11175000-11175599)	peak_1049:Chr1(38229000-38241599)	peak_1049:Chr1(37161000-37165399)	peak_1049:Chr1(35049000-35052399)
peak_1050:Chr1(11264800-11267399)	peak_1050:Chr1(11756800-11759799)	peak_1050:Chr1(11191600-11192999)	peak_1050:Chr1(38366400-38374799)	peak_1050:Chr1(37172400-37176199)	peak_1050:Chr1(35053400-35058999)
peak_1051:Chr1(11272000-11273599)	peak_1051:Chr1(11774200-11776799)	peak_1051:Chr1(11202200-11203599)	peak_1051:Chr1(38377600-38382199)	peak_1051:Chr1(37183000-37186399)	peak_1051:Chr1(35062200-35065199)
peak_1052:Chr1(11283200-11283999)	peak_1052:Chr1(11783200-11786199)	peak_1052:Chr1(11208600-11213999)	peak_1052:Chr1(38406200-38409199)	peak_1052:Chr1(37235600-37237599)	peak_1052:Chr1(35124800-35131799)
peak_1053:Chr1(11316400-11319399)	peak_1053:Chr1(11793000-11805199)	peak_1053:Chr1(11222000-11224999)	peak_1053:Chr1(38472400-38475799)	peak_1053:Chr1(37334000-37338399)	peak_1053:Chr1(35132800-35133999)
peak_1054:Chr1(11350400-11352399)	peak_1054:Chr1(11807400-11809199)	peak_1054:Chr1(11233600-11234999)	peak_1054:Chr1(38481800-38486999)	peak_1054:Chr1(37363600-37366599)	peak_1054:Chr1(35175000-35175599)
peak_1055:Chr1(11355600-11356599)	peak_1055:Chr1(11810400-11811999)	peak_1055:Chr1(11244400-11247599)	peak_1055:Chr1(38498200-38507599)	peak_1055:Chr1(37374800-37382999)	peak_1055:Chr1(35196600-35198599)
peak_1056:Chr1(11364400-11367399)	peak_1056:Chr1(11814800-11815799)	peak_1056:Chr1(11250200-11251599)	peak_1056:Chr1(38592400-38595399)	peak_1056:Chr1(37391400-37403199)	peak_1056:Chr1(35255600-35264399)
peak_1057:Chr1(11378400-11379999)	peak_1057:Chr1(11851800-11854799)	peak_1057:Chr1(11265800-11266599)	peak_1057:Chr1(38597800-38621199)	peak_1057:Chr1(37463800-37479599)	peak_1057:Chr1(35267000-35271599)
peak_1058:Chr1(11409200-11410199)	peak_1058:Chr1(11863600-11864999)	peak_1058:Chr1(11272200-11274999)	peak_1058:Chr1(38625000-38628799)	peak_1058:Chr1(37484400-37488599)	peak_1058:Chr1(35296400-35298399)
peak_1059:Chr1(11412000-11413399)	peak_1059:Chr1(11883000-11885199)	peak_1059:Chr1(11283200-11284399)	peak_1059:Chr1(38637400-38644799)	peak_1059:Chr1(37502600-37506199)	peak_1059:Chr1(35309600-35313599)
peak_1060:Chr1(11429600-11431799)	peak_1060:Chr1(11909400-11910999)	peak_1060:Chr1(11307200-11308599)	peak_1060:Chr1(38653600-38659199)	peak_1060:Chr1(37611400-37612799)	peak_1060:Chr1(35320400-35323399)
peak_1061:Chr1(11436400-11437199)	peak_1061:Chr1(11943600-11945799)	peak_1061:Chr1(11316200-11317799)	peak_1061:Chr1(38663400-38685599)	peak_1061:Chr1(37636200-37642999)	peak_1061:Chr1(35400000-35405399)
peak_1062:Chr1(11462000-11463199)	peak_1062:Chr1(11958800-11960399)	peak_1062:Chr1(11350400-11352399)	peak_1062:Chr1(38714000-38728999)	peak_1062:Chr1(37646600-37651799)	peak_1062:Chr1(35458400-35465799)
peak_1063:Chr1(11495800-11496399)	peak_1063:Chr1(11970400-11971999)	peak_1063:Chr1(11355400-11356599)	peak_1063:Chr1(38746800-38750799)	peak_1063:Chr1(37682600-37684799)	peak_1063:Chr1(35467400-35477399)
peak_1064:Chr1(11504400-11506199)	peak_1064:Chr1(11975200-11975399)	peak_1064:Chr1(11364000-11365399)	peak_1064:Chr1(38818400-38825799)	peak_1064:Chr1(37800600-37802799)	peak_1064:Chr1(35497000-35499599)
peak_1065:Chr1(11523000-11529199)	peak_1065:Chr1(11988000-11989399)	peak_1065:Chr1(11366400-11367599)	peak_1065:Chr1(38836200-38840999)	peak_1065:Chr1(37876400-37883599)	peak_1065:Chr1(35500600-35505399)
peak_1066:Chr1(11531200-11531999)	peak_1066:Chr1(12030800-12032199)	peak_1066:Chr1(11378400-11380199)	peak_1066:Chr1(38915600-38927199)	peak_1066:Chr1(37884400-37887399)	peak_1066:Chr1(35545800-35562999)
peak_1067:Chr1(11544400-11545399)	peak_1067:Chr1(12073800-12075199)	peak_1067:Chr1(11409600-11410799)	peak_1067:Chr1(38978000-38981199)	peak_1067:Chr1(37976800-37982999)	peak_1067:Chr1(35579600-35582399)
peak_1068:Chr1(11581000-11582199)	peak_1068:Chr1(12080200-12081199)	peak_1068:Chr1(11412000-11413199)	peak_1068:Chr1(39138200-39156799)	peak_1068:Chr1(38013600-38014599)	peak_1068:Chr1(35585600-35589999)
peak_1069:Chr1(11583800-11589199)	peak_1069:Chr1(12091000-12093999)	peak_1069:Chr1(11429600-11430999)	peak_1069:Chr1(39166600-39174199)	peak_1069:Chr1(38042000-38053399)	peak_1069:Chr1(35590800-35600799)
peak_1070:Chr1(11590600-11592599)	peak_1070:Chr1(12105200-12108599)	peak_1070:Chr1(11435400-11437199)	peak_1070:Chr1(39176800-39178199)	peak_1070:Chr1(38142600-38147399)	peak_1070:Chr1(35605400-35607599)
peak_1071:Chr1(11610800-11612399)	peak_1071:Chr1(12112400-12113799)	peak_1071:Chr1(11462000-11463399)	peak_1071:Chr1(39186800-39191399)	peak_1071:Chr1(38150400-38152999)	peak_1071:Chr1(35625200-35629399)
peak_1072:Chr1(11618200-11620199)	peak_1072:Chr1(12120800-12122399)	peak_1072:Chr1(11495800-11496399)	peak_1072:Chr1(39194600-39198399)	peak_1072:Chr1(38162000-38168399)	peak_1072:Chr1(35630200-35648399)
peak_1073:Chr1(11623400-11624999)	peak_1073:Chr1(12157600-12158999)	peak_1073:Chr1(11504400-11506799)	peak_1073:Chr1(39300800-39311199)	peak_1073:Chr1(38174600-38177199)	peak_1073:Chr1(35827000-35830199)
peak_1074:Chr1(11635200-11637599)	peak_1074:Chr1(12214000-12215199)	peak_1074:Chr1(11523000-11528799)	peak_1074:Chr1(39312400-39356599)	peak_1074:Chr1(38229600-38241399)	peak_1074:Chr1(35860600-35863599)
peak_1075:Chr1(11655000-11656199)	peak_1075:Chr1(12260800-12263199)	peak_1075:Chr1(11531400-11532399)	peak_1075:Chr1(39396200-39402199)	peak_1075:Chr1(38309800-38312199)	peak_1075:Chr1(35889000-35890599)
peak_1076:Chr1(11662400-11664399)	peak_1076:Chr1(12264800-12265999)	peak_1076:Chr1(11544400-11545399)	peak_1076:Chr1(39458400-39461199)	peak_1076:Chr1(38366400-38375199)	peak_1076:Chr1(35911800-35914799)
peak_1077:Chr1(11667000-11668599)	peak_1077:Chr1(12279400-12280799)	peak_1077:Chr1(11581000-11581999)	peak_1077:Chr1(39499400-39513999)	peak_1077:Chr1(38376000-38382199)	peak_1077:Chr1(35964400-35967599)
peak_1078:Chr1(11672200-11673599)	peak_1078:Chr1(12289800-12291799)	peak_1078:Chr1(11583600-11587799)	peak_1078:Chr1(39521600-39539199)	peak_1078:Chr1(38405600-38408799)	peak_1078:Chr1(35968600-35971799)
peak_1079:Chr1(11684000-11691999)	peak_1079:Chr1(12294400-12295799)	peak_1079:Chr1(11590800-11592599)	peak_1079:Chr1(39585200-39587999)	peak_1079:Chr1(38483000-38486399)	peak_1079:Chr1(35994400-35997199)
peak_1080:Chr1(11693600-11695199)	peak_1080:Chr1(12297200-12299999)	peak_1080:Chr1(11607000-11608199)	peak_1080:Chr1(39642600-39645799)	peak_1080:Chr1(38497800-38507999)	peak_1080:Chr1(35999600-36003199)
peak_1081:Chr1(11703600-11704599)	peak_1081:Chr1(12301200-12303199)	peak_1081:Chr1(11609400-11611399)	peak_1081:Chr1(39669200-39684599)	peak_1081:Chr1(38592000-38595799)	peak_1081:Chr1(36056600-36064199)
peak_1082:Chr1(11716800-11717999)	peak_1082:Chr1(12308200-12309599)	peak_1082:Chr1(11618200-11620199)	peak_1082:Chr1(39719200-39727199)	peak_1082:Chr1(38597800-38617999)	peak_1082:Chr1(36154200-36157599)
peak_1083:Chr1(11741000-11742599)	peak_1083:Chr1(12325800-12328599)	peak_1083:Chr1(11623200-11624999)	peak_1083:Chr1(39780200-39791999)	peak_1083:Chr1(38625000-38626999)	peak_1083:Chr1(36164800-36172799)
peak_1084:Chr1(11752000-11754999)	peak_1084:Chr1(12351800-12352999)	peak_1084:Chr1(11635800-11637799)	peak_1084:Chr1(39822600-39824999)	peak_1084:Chr1(38635400-38644599)	peak_1084:Chr1(36175200-36181599)
peak_1085:Chr1(11756800-11759599)	peak_1085:Chr1(12365800-12366599)	peak_1085:Chr1(11662400-11664199)	peak_1085:Chr1(39827200-39830399)	peak_1085:Chr1(38653400-38657799)	peak_1085:Chr1(36186800-36189799)
peak_1086:Chr1(11774200-11776199)	peak_1086:Chr1(12374000-12375799)	peak_1086:Chr1(11666400-11667599)	peak_1086:Chr1(39834000-39843199)	peak_1086:Chr1(38663400-38663999)	peak_1086:Chr1(36191400-36196199)
peak_1087:Chr1(11783600-11786199)	peak_1087:Chr1(12388200-12389799)	peak_1087:Chr1(11672200-11673599)	peak_1087:Chr1(39851400-39854199)	peak_1087:Chr1(38665000-38685799)	peak_1087:Chr1(36215400-36218399)
peak_1088:Chr1(11794000-11795799)	peak_1088:Chr1(12392800-12394599)	peak_1088:Chr1(11685600-11691999)	peak_1088:Chr1(39875400-39880399)	peak_1088:Chr1(38688000-38694199)	peak_1088:Chr1(36236400-36239999)
peak_1089:Chr1(11796800-11804799)	peak_1089:Chr1(12398000-12398399)	peak_1089:Chr1(11693600-11695399)	peak_1089:Chr1(39916400-39931999)	peak_1089:Chr1(38714200-38725399)	peak_1089:Chr1(36288800-36293799)
peak_1090:Chr1(11806800-11809399)	peak_1090:Chr1(12406600-12409999)	peak_1090:Chr1(11703400-11704599)	peak_1090:Chr1(39982800-39991599)	peak_1090:Chr1(38727200-38728999)	peak_1090:Chr1(36359600-36362999)
peak_1091:Chr1(11810400-11812799)	peak_1091:Chr1(12426200-12426799)	peak_1091:Chr1(11713600-11714599)	peak_1091:Chr1(40049800-40050999)	peak_1091:Chr1(38746800-38750999)	peak_1091:Chr1(36442800-36458599)
peak_1092:Chr1(11814800-11815799)	peak_1092:Chr1(12492800-12493999)	peak_1092:Chr1(11715600-11718199)	peak_1092:Chr1(40086200-40090199)	peak_1092:Chr1(38818400-38819399)	peak_1092:Chr1(36459600-36466399)
peak_1093:Chr1(11852800-11854199)	peak_1093:Chr1(12503000-12503999)	peak_1093:Chr1(11741000-11742599)	peak_1093:Chr1(40096200-40099399)	peak_1093:Chr1(38821800-38825599)	peak_1093:Chr1(36475200-36483399)
peak_1094:Chr1(11863200-11865599)	peak_1094:Chr1(12518000-12519399)	peak_1094:Chr1(11748800-11750599)	peak_1094:Chr1(40137200-40146999)	peak_1094:Chr1(38836800-38839999)	peak_1094:Chr1(36618000-36621199)
peak_1095:Chr1(11883000-11884399)	peak_1095:Chr1(12556000-12556999)	peak_1095:Chr1(11752400-11755799)	peak_1095:Chr1(40192600-40195999)	peak_1095:Chr1(38915400-38926799)	peak_1095:Chr1(36633200-36634999)
peak_1096:Chr1(11909600-11910999)	peak_1096:Chr1(12578200-12578599)	peak_1096:Chr1(11756800-11759599)	peak_1096:Chr1(40200400-40204399)	peak_1096:Chr1(38977800-38980199)	peak_1096:Chr1(36777600-36778799)
peak_1097:Chr1(11943600-11946399)	peak_1097:Chr1(12580400-12581999)	peak_1097:Chr1(11774200-11776799)	peak_1097:Chr1(40205200-40216399)	peak_1097:Chr1(39137400-39156799)	peak_1097:Chr1(36807200-36809599)
peak_1098:Chr1(11953200-11955599)	peak_1098:Chr1(12583000-12583399)	peak_1098:Chr1(11783600-11785599)	peak_1098:Chr1(40246200-40249399)	peak_1098:Chr1(39164800-39174399)	peak_1098:Chr1(36812200-36818399)
peak_1099:Chr1(11958800-11959799)	peak_1099:Chr1(12593800-12594999)	peak_1099:Chr1(11794000-11805199)	peak_1099:Chr1(40252200-40255199)	peak_1099:Chr1(39177000-39178399)	peak_1099:Chr1(36829400-36831199)
peak_1100:Chr1(11970600-11972799)	peak_1100:Chr1(12596000-12597999)	peak_1100:Chr1(11807800-11808199)	peak_1100:Chr1(40317400-40326599)	peak_1100:Chr1(39188000-39190999)	peak_1100:Chr1(36836200-36837599)
peak_1101:Chr1(11975200-11975599)	peak_1101:Chr1(12624400-12625399)	peak_1101:Chr1(11810600-11811999)	peak_1101:Chr1(40427600-40434399)	peak_1101:Chr1(39194400-39198599)	peak_1101:Chr1(36840000-36841799)
peak_1102:Chr1(11988000-11989199)	peak_1102:Chr1(12627800-12628599)	peak_1102:Chr1(11814600-11815999)	peak_1102:Chr1(40507200-40512199)	peak_1102:Chr1(39299800-39305799)	peak_1102:Chr1(36891800-36893599)
peak_1103:Chr1(12016800-12016999)	peak_1103:Chr1(12639600-12640599)	peak_1103:Chr1(11852800-11854199)	peak_1103:Chr1(40526000-40527799)	peak_1103:Chr1(39307400-39310399)	peak_1103:Chr1(36927200-36931199)
peak_1104:Chr1(12031800-12032199)	peak_1104:Chr1(12646600-12647399)	peak_1104:Chr1(11863600-11865599)	peak_1104:Chr1(40529000-40539999)	peak_1104:Chr1(39312400-39325999)	peak_1104:Chr1(36935200-36942199)
peak_1105:Chr1(12068800-12069199)	peak_1105:Chr1(12650400-12651599)	peak_1105:Chr1(11879800-11881999)	peak_1105:Chr1(40599800-40602799)	peak_1105:Chr1(39326800-39333399)	peak_1105:Chr1(36944400-36948399)
peak_1106:Chr1(12074400-12075199)	peak_1106:Chr1(12655200-12657599)	peak_1106:Chr1(11883000-11884599)	peak_1106:Chr1(40734400-40735199)	peak_1106:Chr1(39337200-39356599)	peak_1106:Chr1(36961000-36962199)
peak_1107:Chr1(12080200-12081399)	peak_1107:Chr1(12664400-12666199)	peak_1107:Chr1(11943600-11945799)	peak_1107:Chr1(40745200-40760599)	peak_1107:Chr1(39396800-39402999)	peak_1107:Chr1(36966800-36971599)
peak_1108:Chr1(12090400-12093999)	peak_1108:Chr1(12670800-12674199)	peak_1108:Chr1(11958800-11959799)	peak_1108:Chr1(40761400-40765599)	peak_1108:Chr1(39458400-39461199)	peak_1108:Chr1(37057000-37058599)
peak_1109:Chr1(12106200-12108199)	peak_1109:Chr1(12677200-12678199)	peak_1109:Chr1(11969600-11971799)	peak_1109:Chr1(40769800-40773399)	peak_1109:Chr1(39499200-39511599)	peak_1109:Chr1(37100400-37101399)
peak_1110:Chr1(12112400-12113599)	peak_1110:Chr1(12682600-12683599)	peak_1110:Chr1(11988000-11989199)	peak_1110:Chr1(40831000-40835199)	peak_1110:Chr1(39515600-39519199)	peak_1110:Chr1(37102200-37104599)
peak_1111:Chr1(12120600-12122799)	peak_1111:Chr1(12685600-12686399)	peak_1111:Chr1(12031600-12032199)	peak_1111:Chr1(40849200-40850199)	peak_1111:Chr1(39521600-39539599)	peak_1111:Chr1(37141400-37151399)
peak_1112:Chr1(12126200-12127599)	peak_1112:Chr1(12701000-12704999)	peak_1112:Chr1(12073800-12076399)	peak_1112:Chr1(40875400-40877599)	peak_1112:Chr1(39585200-39588399)	peak_1112:Chr1(37161200-37164599)
peak_1113:Chr1(12129800-12131599)	peak_1113:Chr1(12708600-12710599)	peak_1113:Chr1(12090800-12091599)	peak_1113:Chr1(40890200-40899999)	peak_1113:Chr1(39642800-39646399)	peak_1113:Chr1(37172400-37173399)
peak_1114:Chr1(12157400-12158999)	peak_1114:Chr1(12725000-12726599)	peak_1114:Chr1(12092600-12093599)	peak_1114:Chr1(40900800-40912999)	peak_1114:Chr1(39671000-39673399)	peak_1114:Chr1(37183000-37189799)
peak_1115:Chr1(12213800-12215599)	peak_1115:Chr1(12734200-12735999)	peak_1115:Chr1(12105200-12105799)	peak_1115:Chr1(40941000-40946999)	peak_1115:Chr1(39676600-39684199)	peak_1115:Chr1(37235600-37237199)
peak_1116:Chr1(12261400-12262199)	peak_1116:Chr1(12737200-12737999)	peak_1116:Chr1(12107400-12108399)	peak_1116:Chr1(41011000-41030999)	peak_1116:Chr1(39719200-39727799)	peak_1116:Chr1(37333200-37337599)
peak_1117:Chr1(12264600-12266199)	peak_1117:Chr1(12741000-12747599)	peak_1117:Chr1(12120800-12122799)	peak_1117:Chr1(41036200-41049799)	peak_1117:Chr1(39780400-39794599)	peak_1117:Chr1(37363400-37367199)
peak_1118:Chr1(12279800-12280599)	peak_1118:Chr1(12751800-12754199)	peak_1118:Chr1(12157600-12159999)	peak_1118:Chr1(41088200-41093399)	peak_1118:Chr1(39822400-39825799)	peak_1118:Chr1(37374800-37380199)
peak_1119:Chr1(12289800-12291399)	peak_1119:Chr1(12758200-12760199)	peak_1119:Chr1(12264200-12266999)	peak_1119:Chr1(41125200-41128799)	peak_1119:Chr1(39833200-39845399)	peak_1119:Chr1(37391600-37403399)
peak_1120:Chr1(12294400-12295799)	peak_1120:Chr1(12804400-12804999)	peak_1120:Chr1(12270000-12270399)	peak_1120:Chr1(41132200-41136599)	peak_1120:Chr1(39873800-39880599)	peak_1120:Chr1(37464400-37466799)
peak_1121:Chr1(12297200-12299799)	peak_1121:Chr1(12808400-12809999)	peak_1121:Chr1(12279800-12280999)	peak_1121:Chr1(41138800-41143999)	peak_1121:Chr1(39916400-39932799)	peak_1121:Chr1(37467800-37478799)
peak_1122:Chr1(12300600-12302399)	peak_1122:Chr1(12848800-12850399)	peak_1122:Chr1(12294200-12295799)	peak_1122:Chr1(41145000-41148599)	peak_1122:Chr1(39982600-39990999)	peak_1122:Chr1(37502600-37506199)
peak_1123:Chr1(12308400-12309599)	peak_1123:Chr1(12871200-12873999)	peak_1123:Chr1(12297000-12299799)	peak_1123:Chr1(41164400-41171799)	peak_1123:Chr1(40049800-40050999)	peak_1123:Chr1(37518800-37519799)
peak_1124:Chr1(12326400-12328799)	peak_1124:Chr1(12885000-12885599)	peak_1124:Chr1(12301000-12302599)	peak_1124:Chr1(41175600-41178199)	peak_1124:Chr1(40087000-40089799)	peak_1124:Chr1(37611400-37612399)
peak_1125:Chr1(12351800-12353999)	peak_1125:Chr1(12909200-12910599)	peak_1125:Chr1(12308400-12309599)	peak_1125:Chr1(41273800-41303399)	peak_1125:Chr1(40093000-40094599)	peak_1125:Chr1(37636200-37638599)
peak_1126:Chr1(12363200-12364199)	peak_1126:Chr1(12917600-12919199)	peak_1126:Chr1(12325800-12328799)	peak_1126:Chr1(41317800-41321599)	peak_1126:Chr1(40095400-40099399)	peak_1126:Chr1(37640600-37643799)
peak_1127:Chr1(12365800-12366399)	peak_1127:Chr1(12922400-12924999)	peak_1127:Chr1(12365800-12366599)	peak_1127:Chr1(41325600-41356199)	peak_1127:Chr1(40137600-40147799)	peak_1127:Chr1(37646600-37650799)
peak_1128:Chr1(12374000-12375599)	peak_1128:Chr1(12932200-12934399)	peak_1128:Chr1(12374000-12375799)	peak_1128:Chr1(41364600-41368199)	peak_1128:Chr1(40191800-40195999)	peak_1128:Chr1(37682400-37684799)
peak_1129:Chr1(12388200-12389399)	peak_1129:Chr1(12969800-12971199)	peak_1129:Chr1(12392800-12394599)	peak_1129:Chr1(41369000-41378399)	peak_1129:Chr1(40202000-40204599)	peak_1129:Chr1(37800600-37802999)
peak_1130:Chr1(12393600-12394999)	peak_1130:Chr1(12979600-12983199)	peak_1130:Chr1(12398000-12398599)	peak_1130:Chr1(41387200-41394999)	peak_1130:Chr1(40205400-40209599)	peak_1130:Chr1(37878800-37882999)
peak_1131:Chr1(12406400-12409199)	peak_1131:Chr1(13140000-13141199)	peak_1131:Chr1(12406600-12408999)	peak_1131:Chr1(41396800-41398999)	peak_1131:Chr1(40210400-40213399)	peak_1131:Chr1(37884600-37887399)
peak_1132:Chr1(12414400-12414999)	peak_1132:Chr1(13142200-13144999)	peak_1132:Chr1(12492800-12494599)	peak_1132:Chr1(41524200-41526999)	peak_1132:Chr1(40245600-40250199)	peak_1132:Chr1(37976800-37982399)
peak_1133:Chr1(12426200-12426999)	peak_1133:Chr1(13198600-13199599)	peak_1133:Chr1(12503000-12503999)	peak_1133:Chr1(41530800-41542599)	peak_1133:Chr1(40252400-40255199)	peak_1133:Chr1(38042200-38052599)
peak_1134:Chr1(12490600-12491999)	peak_1134:Chr1(13237200-13237599)	peak_1134:Chr1(12509000-12509999)	peak_1134:Chr1(41570400-41573799)	peak_1134:Chr1(40316800-40326399)	peak_1134:Chr1(38142600-38149799)
peak_1135:Chr1(12503000-12504199)	peak_1135:Chr1(13261200-13262399)	peak_1135:Chr1(12518000-12518999)	peak_1135:Chr1(41591600-41605799)	peak_1135:Chr1(40378000-40379999)	peak_1135:Chr1(38151000-38154199)
peak_1136:Chr1(12518000-12519399)	peak_1136:Chr1(13263200-13266799)	peak_1136:Chr1(12556200-12556999)	peak_1136:Chr1(41628600-41631799)	peak_1136:Chr1(40427200-40436399)	peak_1136:Chr1(38162000-38167999)
peak_1137:Chr1(12554800-12556999)	peak_1137:Chr1(13271800-13274599)	peak_1137:Chr1(12568400-12569599)	peak_1137:Chr1(41727400-41731199)	peak_1137:Chr1(40508600-40512999)	peak_1137:Chr1(38170400-38171399)
peak_1138:Chr1(12568400-12569799)	peak_1138:Chr1(13291200-13293199)	peak_1138:Chr1(12578200-12578599)	peak_1138:Chr1(41732400-41752999)	peak_1138:Chr1(40525800-40527599)	peak_1138:Chr1(38183800-38185799)
peak_1139:Chr1(12578200-12578599)	peak_1139:Chr1(13296200-13297799)	peak_1139:Chr1(12581000-12581999)	peak_1139:Chr1(41757600-41758999)	peak_1139:Chr1(40529000-40533599)	peak_1139:Chr1(38231000-38241399)
peak_1140:Chr1(12581200-12584399)	peak_1140:Chr1(13322200-13323999)	peak_1140:Chr1(12583000-12583399)	peak_1140:Chr1(41760800-41781599)	peak_1140:Chr1(40534400-40538599)	peak_1140:Chr1(38367200-38374999)
peak_1141:Chr1(12594000-12597999)	peak_1141:Chr1(13341800-13347599)	peak_1141:Chr1(12594000-12595199)	peak_1141:Chr1(41899000-41919599)	peak_1141:Chr1(40599800-40602799)	peak_1141:Chr1(38376200-38381399)
peak_1142:Chr1(12624400-12625399)	peak_1142:Chr1(13350200-13350799)	peak_1142:Chr1(12596000-12597799)	peak_1142:Chr1(41943800-41947399)	peak_1142:Chr1(40734400-40735399)	peak_1142:Chr1(38406600-38409399)
peak_1143:Chr1(12627800-12628999)	peak_1143:Chr1(13353600-13355199)	peak_1143:Chr1(12616000-12616599)	peak_1143:Chr1(41970200-41982199)	peak_1143:Chr1(40745200-40758799)	peak_1143:Chr1(38483200-38485799)
peak_1144:Chr1(12639600-12640599)	peak_1144:Chr1(13359600-13361799)	peak_1144:Chr1(12646600-12648999)	peak_1144:Chr1(42010600-42013599)	peak_1144:Chr1(40761200-40765199)	peak_1144:Chr1(38497200-38505199)
peak_1145:Chr1(12646600-12647799)	peak_1145:Chr1(13363000-13368599)	peak_1145:Chr1(12655200-12657599)	peak_1145:Chr1(42016800-42025799)	peak_1145:Chr1(40766600-40773999)	peak_1145:Chr1(38585200-38595799)
peak_1146:Chr1(12650400-12651599)	peak_1146:Chr1(13373600-13375999)	peak_1146:Chr1(12664600-12666399)	peak_1146:Chr1(42026800-42065399)	peak_1146:Chr1(40830800-40835999)	peak_1146:Chr1(38597200-38603199)
peak_1147:Chr1(12655200-12657599)	peak_1147:Chr1(13396200-13397199)	peak_1147:Chr1(12671600-12672799)	peak_1147:Chr1(42066200-42069999)	peak_1147:Chr1(40875400-40876599)	peak_1147:Chr1(38604000-38618999)
peak_1148:Chr1(12664600-12666199)	peak_1148:Chr1(13421600-13424799)	peak_1148:Chr1(12677200-12678199)	peak_1148:Chr1(42077000-42081399)	peak_1148:Chr1(40890600-40893599)	peak_1148:Chr1(38624800-38626999)
peak_1149:Chr1(12671600-12672799)	peak_1149:Chr1(13437400-13438599)	peak_1149:Chr1(12682600-12683599)	peak_1149:Chr1(42097600-42099599)	peak_1149:Chr1(40894400-40898399)	peak_1149:Chr1(38635600-38644599)
peak_1150:Chr1(12677200-12678399)	peak_1150:Chr1(13442600-13443399)	peak_1150:Chr1(12685000-12687199)	peak_1150:Chr1(42100600-42112399)	peak_1150:Chr1(40902600-40912199)	peak_1150:Chr1(38653400-38657999)
peak_1151:Chr1(12682600-12683399)	peak_1151:Chr1(13453000-13454199)	peak_1151:Chr1(12701200-12704599)	peak_1151:Chr1(42113400-42115599)	peak_1151:Chr1(40935600-40937599)	peak_1151:Chr1(38664800-38684799)
peak_1152:Chr1(12685600-12686399)	peak_1152:Chr1(13487800-13489399)	peak_1152:Chr1(12708200-12709799)	peak_1152:Chr1(42118800-42123399)	peak_1152:Chr1(40941000-40946799)	peak_1152:Chr1(38689400-38694199)
peak_1153:Chr1(12701800-12705199)	peak_1153:Chr1(13507400-13508999)	peak_1153:Chr1(12725000-12726399)	peak_1153:Chr1(42124600-42136999)	peak_1153:Chr1(40962000-40964399)	peak_1153:Chr1(38715200-38725199)
peak_1154:Chr1(12708200-12709799)	peak_1154:Chr1(13512000-13512799)	peak_1154:Chr1(12734200-12735999)	peak_1154:Chr1(42140400-42145599)	peak_1154:Chr1(41010800-41017999)	peak_1154:Chr1(38748600-38750999)
peak_1155:Chr1(12725000-12726399)	peak_1155:Chr1(13517400-13517999)	peak_1155:Chr1(12737000-12737999)	peak_1155:Chr1(42165000-42168199)	peak_1155:Chr1(41019400-41030599)	peak_1155:Chr1(38817600-38819399)
peak_1156:Chr1(12734200-12737999)	peak_1156:Chr1(13530400-13532999)	peak_1156:Chr1(12741200-12746999)	peak_1156:Chr1(42183000-42191199)	peak_1156:Chr1(41036000-41049999)	peak_1156:Chr1(38915800-38927399)
peak_1157:Chr1(12740800-12747799)	peak_1157:Chr1(13539600-13542599)	peak_1157:Chr1(12752000-12754199)	peak_1157:Chr1(42192200-42216199)	peak_1157:Chr1(41088200-41094599)	peak_1157:Chr1(38976600-38980399)
peak_1158:Chr1(12751800-12753199)	peak_1158:Chr1(13560600-13562799)	peak_1158:Chr1(12758400-12760399)	peak_1158:Chr1(42237400-42242399)	peak_1158:Chr1(41125000-41127999)	peak_1158:Chr1(39138200-39156599)
peak_1159:Chr1(12757600-12760399)	peak_1159:Chr1(13570400-13572599)	peak_1159:Chr1(12804400-12804999)	peak_1159:Chr1(42244200-42258399)	peak_1159:Chr1(41133000-41136599)	peak_1159:Chr1(39165600-39174199)
peak_1160:Chr1(12804400-12804999)	peak_1160:Chr1(13583600-13584999)	peak_1160:Chr1(12808400-12809999)	peak_1160:Chr1(42281200-42289199)	peak_1160:Chr1(41140400-41143599)	peak_1160:Chr1(39177000-39178399)
peak_1161:Chr1(12808400-12809999)	peak_1161:Chr1(13594200-13596199)	peak_1161:Chr1(12848800-12850399)	peak_1161:Chr1(42363600-42375399)	peak_1161:Chr1(41145200-41149199)	peak_1161:Chr1(39194600-39198399)
peak_1162:Chr1(12848800-12849999)	peak_1162:Chr1(13643400-13644599)	peak_1162:Chr1(12871400-12873999)	peak_1162:Chr1(42382200-42386799)	peak_1162:Chr1(41175000-41178199)	peak_1162:Chr1(39206200-39209199)
peak_1163:Chr1(12871200-12873999)	peak_1163:Chr1(13718200-13719599)	peak_1163:Chr1(12875400-12875799)	peak_1163:Chr1(42431800-42448799)	peak_1163:Chr1(41271200-41302799)	peak_1163:Chr1(39301600-39305999)
peak_1164:Chr1(12885000-12885799)	peak_1164:Chr1(13770800-13771999)	peak_1164:Chr1(12884800-12885599)	peak_1164:Chr1(42454600-42462999)	peak_1164:Chr1(41317600-41321399)	peak_1164:Chr1(39307400-39310399)
peak_1165:Chr1(12909000-12910999)	peak_1165:Chr1(13774800-13776599)	peak_1165:Chr1(12917600-12919199)	peak_1165:Chr1(42634600-42640799)	peak_1165:Chr1(41325600-41332999)	peak_1165:Chr1(39312400-39322199)
peak_1166:Chr1(12916400-12919199)	peak_1166:Chr1(13803200-13804999)	peak_1166:Chr1(12921800-12924999)	peak_1166:Chr1(42642200-42644799)	peak_1166:Chr1(41336200-41356799)	peak_1166:Chr1(39323000-39326199)
peak_1167:Chr1(12921200-12924999)	peak_1167:Chr1(13808200-13809799)	peak_1167:Chr1(12932600-12933799)	peak_1167:Chr1(42653600-42657599)	peak_1167:Chr1(41364400-41377599)	peak_1167:Chr1(39328200-39329599)
peak_1168:Chr1(12932800-12933599)	peak_1168:Chr1(13842400-13843799)	peak_1168:Chr1(12980400-12982799)	peak_1168:Chr1(42699000-42715799)	peak_1168:Chr1(41387400-41392399)	peak_1168:Chr1(39339400-39340999)
peak_1169:Chr1(12969800-12971199)	peak_1169:Chr1(13848000-13849399)	peak_1169:Chr1(13137800-13138799)	peak_1169:Chr1(42725800-42733199)	peak_1169:Chr1(41396400-41400399)	peak_1169:Chr1(39344400-39347599)
peak_1170:Chr1(12980000-12983799)	peak_1170:Chr1(13860000-13860599)	peak_1170:Chr1(13140000-13143799)	peak_1170:Chr1(42756400-42759799)	peak_1170:Chr1(41521400-41521799)	peak_1170:Chr1(39350000-39356799)
peak_1171:Chr1(13140000-13140999)	peak_1171:Chr1(13887200-13888799)	peak_1171:Chr1(13173000-13173599)	peak_1171:Chr1(42854000-42858799)	peak_1171:Chr1(41533000-41542999)	peak_1171:Chr1(39397600-39401999)
peak_1172:Chr1(13141800-13144999)	peak_1172:Chr1(13896000-13898599)	peak_1172:Chr1(13198200-13199799)	peak_1172:Chr1(42914400-42919399)	peak_1172:Chr1(41585800-41586999)	peak_1172:Chr1(39458400-39461199)
peak_1173:Chr1(13170600-13171999)	peak_1173:Chr1(13911400-13912799)	peak_1173:Chr1(13237200-13237599)	peak_1173:Chr1(42920200-42934199)	peak_1173:Chr1(41590600-41593799)	peak_1173:Chr1(39498600-39511399)
peak_1174:Chr1(13198200-13200999)	peak_1174:Chr1(13933200-13935799)	peak_1174:Chr1(13242800-13245799)	peak_1174:Chr1(42941000-42949399)	peak_1174:Chr1(41596400-41605799)	peak_1174:Chr1(39515600-39519199)
peak_1175:Chr1(13237200-13237799)	peak_1175:Chr1(13957400-13958999)	peak_1175:Chr1(13265600-13266599)	peak_1175:Chr1(42957200-42963399)	peak_1175:Chr1(41610600-41611799)	peak_1175:Chr1(39521600-39539599)
peak_1176:Chr1(13243000-13245399)	peak_1176:Chr1(13961400-13962399)	peak_1176:Chr1(13272600-13273599)	peak_1176:Chr1(42985600-42987599)	peak_1176:Chr1(41612600-41613399)	peak_1176:Chr1(39581400-39583399)
peak_1177:Chr1(13263800-13266799)	peak_1177:Chr1(13978000-13984199)	peak_1177:Chr1(13296200-13297399)	peak_1177:Chr1(43094000-43103399)	peak_1177:Chr1(41628800-41631799)	peak_1177:Chr1(39643600-39646399)
peak_1178:Chr1(13271800-13273999)	peak_1178:Chr1(14012400-14013799)	peak_1178:Chr1(13322000-13323999)	peak_1178:Chr1(43106000-43110799)	peak_1178:Chr1(41732400-41752999)	peak_1178:Chr1(39671400-39672399)
peak_1179:Chr1(13291200-13292399)	peak_1179:Chr1(14034400-14035399)	peak_1179:Chr1(13342200-13346999)	peak_1179:Chr1(43111800-43118399)	peak_1179:Chr1(41761000-41781199)	peak_1179:Chr1(39719000-39727999)
peak_1180:Chr1(13296200-13297599)	peak_1180:Chr1(14047800-14048999)	peak_1180:Chr1(13353600-13354799)	peak_1180:Chr1(43173400-43180399)	peak_1180:Chr1(41827800-41828799)	peak_1180:Chr1(39780600-39787999)
peak_1181:Chr1(13322200-13323999)	peak_1181:Chr1(14085800-14086399)	peak_1181:Chr1(13359600-13361999)	peak_1181:Chr1(43183800-43189199)	peak_1181:Chr1(41836800-41837999)	peak_1181:Chr1(39788800-39790999)
peak_1182:Chr1(13341600-13346199)	peak_1182:Chr1(14102000-14102599)	peak_1182:Chr1(13363200-13368599)	peak_1182:Chr1(43192200-43196999)	peak_1182:Chr1(41854000-41854999)	peak_1182:Chr1(39821000-39823999)
peak_1183:Chr1(13350200-13350999)	peak_1183:Chr1(14152600-14153599)	peak_1183:Chr1(13373600-13375999)	peak_1183:Chr2(29800-34399)	peak_1183:Chr1(41895400-41919599)	peak_1183:Chr1(39834800-39840999)
peak_1184:Chr1(13353600-13354799)	peak_1184:Chr1(14196600-14198599)	peak_1184:Chr1(13441600-13443399)	peak_1184:Chr2(46000-51599)	peak_1184:Chr1(41971800-41982199)	peak_1184:Chr1(39875400-39880599)
peak_1185:Chr1(13359400-13361999)	peak_1185:Chr1(14228400-14229999)	peak_1185:Chr1(13487600-13489799)	peak_1185:Chr2(78000-80999)	peak_1185:Chr1(42010800-42014199)	peak_1185:Chr1(39910200-39932799)
peak_1186:Chr1(13363000-13368599)	peak_1186:Chr1(14251800-14253399)	peak_1186:Chr1(13507200-13508999)	peak_1186:Chr2(116400-125799)	peak_1186:Chr1(42019000-42023999)	peak_1186:Chr1(39982600-39991599)
peak_1187:Chr1(13374200-13375999)	peak_1187:Chr1(14260600-14261199)	peak_1187:Chr1(13512000-13513399)	peak_1187:Chr2(146000-146999)	peak_1187:Chr1(42027200-42069999)	peak_1187:Chr1(40049800-40050999)
peak_1188:Chr1(13396000-13397199)	peak_1188:Chr1(14264000-14266999)	peak_1188:Chr1(13517000-13517999)	peak_1188:Chr2(163000-179399)	peak_1188:Chr1(42071600-42072799)	peak_1188:Chr1(40085800-40089799)
peak_1189:Chr1(13421000-13424799)	peak_1189:Chr1(14302000-14303199)	peak_1189:Chr1(13530400-13532599)	peak_1189:Chr2(183600-185199)	peak_1189:Chr1(42098200-42099599)	peak_1189:Chr1(40091000-40091799)
peak_1190:Chr1(13437000-13438799)	peak_1190:Chr1(14305000-14307399)	peak_1190:Chr1(13539800-13542599)	peak_1190:Chr2(195600-205599)	peak_1190:Chr1(42100400-42112399)	peak_1190:Chr1(40093000-40094199)
peak_1191:Chr1(13442600-13443799)	peak_1191:Chr1(14326200-14327199)	peak_1191:Chr1(13560600-13562999)	peak_1191:Chr2(211600-219599)	peak_1191:Chr1(42113400-42115399)	peak_1191:Chr1(40095200-40101799)
peak_1192:Chr1(13453800-13455199)	peak_1192:Chr1(14332000-14333999)	peak_1192:Chr1(13570400-13572799)	peak_1192:Chr2(224800-228799)	peak_1192:Chr1(42118600-42121799)	peak_1192:Chr1(40140800-40147199)
peak_1193:Chr1(13487600-13489999)	peak_1193:Chr1(14342800-14347799)	peak_1193:Chr1(13583600-13584999)	peak_1193:Chr2(243600-249599)	peak_1193:Chr1(42123800-42135599)	peak_1193:Chr1(40192800-40195799)
peak_1194:Chr1(13506600-13509799)	peak_1194:Chr1(14355000-14355599)	peak_1194:Chr1(13718200-13719599)	peak_1194:Chr2(460200-468599)	peak_1194:Chr1(42164400-42168199)	peak_1194:Chr1(40200000-40203799)
peak_1195:Chr1(13512000-13512799)	peak_1195:Chr1(14397200-14398599)	peak_1195:Chr1(13770800-13771999)	peak_1195:Chr2(487400-490599)	peak_1195:Chr1(42182200-42190399)	peak_1195:Chr1(40205000-40214399)
peak_1196:Chr1(13516000-13517999)	peak_1196:Chr1(14437400-14440199)	peak_1196:Chr1(13794600-13795199)	peak_1196:Chr2(491400-492599)	peak_1196:Chr1(42192200-42215999)	peak_1196:Chr1(40215200-40216399)
peak_1197:Chr1(13530600-13532799)	peak_1197:Chr1(14444400-14444999)	peak_1197:Chr1(13798200-13799399)	peak_1197:Chr2(493400-496999)	peak_1197:Chr1(42237400-42240999)	peak_1197:Chr1(40219800-40220999)
peak_1198:Chr1(13539200-13542799)	peak_1198:Chr1(14446800-14448799)	peak_1198:Chr1(13803400-13804799)	peak_1198:Chr2(552800-557799)	peak_1198:Chr1(42243000-42258399)	peak_1198:Chr1(40244600-40248799)
peak_1199:Chr1(13560600-13562399)	peak_1199:Chr1(14459800-14461199)	peak_1199:Chr1(13808200-13809199)	peak_1199:Chr2(636400-638799)	peak_1199:Chr1(42281400-42288199)	peak_1199:Chr1(40316800-40326599)
peak_1200:Chr1(13570400-13571399)	peak_1200:Chr1(14471200-14472599)	peak_1200:Chr1(13842400-13844599)	peak_1200:Chr2(654800-655599)	peak_1200:Chr1(42363600-42375799)	peak_1200:Chr1(40378000-40379999)
peak_1201:Chr1(13583800-13584999)	peak_1201:Chr1(14479400-14482599)	peak_1201:Chr1(13848000-13849599)	peak_1201:Chr2(656800-658399)	peak_1201:Chr1(42430800-42447599)	peak_1201:Chr1(40427600-40436399)
peak_1202:Chr1(13594200-13596399)	peak_1202:Chr1(14483400-14484599)	peak_1202:Chr1(13860000-13860599)	peak_1202:Chr2(663600-667599)	peak_1202:Chr1(42455200-42461999)	peak_1202:Chr1(40508600-40511199)
peak_1203:Chr1(13643000-13644599)	peak_1203:Chr1(14486200-14487199)	peak_1203:Chr1(13887000-13888599)	peak_1203:Chr2(668800-672599)	peak_1203:Chr1(42634800-42640399)	peak_1203:Chr1(40525800-40527199)
peak_1204:Chr1(13718400-13719999)	peak_1204:Chr1(14512200-14515199)	peak_1204:Chr1(13896200-13898399)	peak_1204:Chr2(682400-687599)	peak_1204:Chr1(42642800-42645399)	peak_1204:Chr1(40528200-40533599)
peak_1205:Chr1(13770800-13772199)	peak_1205:Chr1(14516200-14517999)	peak_1205:Chr1(13925800-13926599)	peak_1205:Chr2(694400-734999)	peak_1205:Chr1(42654400-42655799)	peak_1205:Chr1(40535600-40537799)
peak_1206:Chr1(13775000-13776799)	peak_1206:Chr1(14579800-14581599)	peak_1206:Chr1(13933200-13934199)	peak_1206:Chr2(762800-766999)	peak_1206:Chr1(42698400-42714399)	peak_1206:Chr1(40599800-40602799)
peak_1207:Chr1(13803400-13804999)	peak_1207:Chr1(14590000-14591999)	peak_1207:Chr1(13957400-13958999)	peak_1207:Chr2(794400-798199)	peak_1207:Chr1(42725800-42733399)	peak_1207:Chr1(40734400-40735199)
peak_1208:Chr1(13808200-13809799)	peak_1208:Chr1(14605600-14605999)	peak_1208:Chr1(13978000-13981799)	peak_1208:Chr2(825200-829199)	peak_1208:Chr1(42757400-42759799)	peak_1208:Chr1(40744600-40757599)
peak_1209:Chr1(13816000-13817199)	peak_1209:Chr1(14611000-14611799)	peak_1209:Chr1(13982800-13985399)	peak_1209:Chr2(862600-868999)	peak_1209:Chr1(42854000-42858599)	peak_1209:Chr1(40760600-40765399)
peak_1210:Chr1(13842200-13844399)	peak_1210:Chr1(14618800-14620599)	peak_1210:Chr1(14012400-14013799)	peak_1210:Chr2(941400-942399)	peak_1210:Chr1(42915200-42919999)	peak_1210:Chr1(40770400-40773799)
peak_1211:Chr1(13848000-13849599)	peak_1211:Chr1(14624800-14628199)	peak_1211:Chr1(14034600-14035399)	peak_1211:Chr2(1050200-1066599)	peak_1211:Chr1(42920800-42934199)	peak_1211:Chr1(40830600-40836799)
peak_1212:Chr1(13887200-13889399)	peak_1212:Chr1(14681600-14683399)	peak_1212:Chr1(14047800-14048999)	peak_1212:Chr2(1072800-1074799)	peak_1212:Chr1(42941600-42949599)	peak_1212:Chr1(40875400-40877399)
peak_1213:Chr1(13895400-13897199)	peak_1213:Chr1(14704000-14705999)	peak_1213:Chr1(14102000-14102399)	peak_1213:Chr2(1144000-1150799)	peak_1213:Chr1(42957000-42964799)	peak_1213:Chr1(40892000-40893599)
peak_1214:Chr1(13910400-13913199)	peak_1214:Chr1(14737200-14739399)	peak_1214:Chr1(14167800-14168599)	peak_1214:Chr2(1202400-1206599)	peak_1214:Chr1(42985000-42987199)	peak_1214:Chr1(40894400-40898799)
peak_1215:Chr1(13926000-13926599)	peak_1215:Chr1(14744800-14746199)	peak_1215:Chr1(14170200-14171599)	peak_1215:Chr2(1234400-1240999)	peak_1215:Chr1(43010800-43014399)	peak_1215:Chr1(40902000-40904399)
peak_1216:Chr1(13934200-13935999)	peak_1216:Chr1(14752000-14752999)	peak_1216:Chr1(14197200-14198599)	peak_1216:Chr2(1245400-1251999)	peak_1216:Chr1(43094000-43102599)	peak_1216:Chr1(40934400-40937599)
peak_1217:Chr1(13957400-13959399)	peak_1217:Chr1(14759400-14760999)	peak_1217:Chr1(14252600-14254199)	peak_1217:Chr2(1257400-1266799)	peak_1217:Chr1(43104200-43110599)	peak_1217:Chr1(40941000-40946999)
peak_1218:Chr1(13961400-13962399)	peak_1218:Chr1(14763400-14764599)	peak_1218:Chr1(14264200-14265199)	peak_1218:Chr2(1270000-1276799)	peak_1218:Chr1(43111800-43118399)	peak_1218:Chr1(40962800-40964399)
peak_1219:Chr1(13978000-13981999)	peak_1219:Chr1(14769200-14771999)	peak_1219:Chr1(14302000-14303199)	peak_1219:Chr2(1317800-1325399)	peak_1219:Chr1(43173200-43179599)	peak_1219:Chr1(41010200-41018599)
peak_1220:Chr1(13982800-13983999)	peak_1220:Chr1(14777200-14777999)	peak_1220:Chr1(14305600-14306999)	peak_1220:Chr2(1334400-1339399)	peak_1220:Chr1(43184600-43189199)	peak_1220:Chr1(41019400-41030599)
peak_1221:Chr1(14012400-14013799)	peak_1221:Chr1(14792200-14797199)	peak_1221:Chr1(14322600-14323199)	peak_1221:Chr2(1415400-1433199)	peak_1221:Chr1(43192000-43196199)	peak_1221:Chr1(41034800-41052199)
peak_1222:Chr1(14034200-14035999)	peak_1222:Chr1(14799800-14800999)	peak_1222:Chr1(14326200-14327199)	peak_1222:Chr2(1442000-1446199)	peak_1222:Chr2(31200-34399)	peak_1222:Chr1(41088200-41094599)
peak_1223:Chr1(14047800-14049199)	peak_1223:Chr1(14803000-14803799)	peak_1223:Chr1(14332000-14333199)	peak_1223:Chr2(1486000-1488399)	peak_1223:Chr2(46800-50999)	peak_1223:Chr1(41126400-41127799)
peak_1224:Chr1(14060800-14061399)	peak_1224:Chr1(14809200-14810999)	peak_1224:Chr1(14343600-14347999)	peak_1224:Chr2(1489200-1498799)	peak_1224:Chr2(76000-81399)	peak_1224:Chr1(41131600-41135799)
peak_1225:Chr1(14085600-14086999)	peak_1225:Chr1(14827800-14829399)	peak_1225:Chr1(14354800-14355599)	peak_1225:Chr2(1514200-1521199)	peak_1225:Chr2(116400-125599)	peak_1225:Chr1(41138600-41143199)
peak_1226:Chr1(14102000-14102599)	peak_1226:Chr1(14834000-14835999)	peak_1226:Chr1(14397200-14398599)	peak_1226:Chr2(1522200-1528799)	peak_1226:Chr2(146000-146999)	peak_1226:Chr1(41145400-41149599)
peak_1227:Chr1(14152200-14153599)	peak_1227:Chr1(14877400-14878799)	peak_1227:Chr1(14437600-14439599)	peak_1227:Chr2(1569600-1571399)	peak_1227:Chr2(163800-177599)	peak_1227:Chr1(41174600-41177999)
peak_1228:Chr1(14223800-14224999)	peak_1228:Chr1(14955800-14956199)	peak_1228:Chr1(14444400-14445799)	peak_1228:Chr2(1599600-1603199)	peak_1228:Chr2(183600-185399)	peak_1228:Chr1(41276000-41292599)
peak_1229:Chr1(14227800-14230799)	peak_1229:Chr1(14964600-14965599)	peak_1229:Chr1(14448400-14449399)	peak_1229:Chr2(1642400-1650999)	peak_1229:Chr2(195000-205599)	peak_1229:Chr1(41293400-41304599)
peak_1230:Chr1(14232800-14233799)	peak_1230:Chr1(14991800-14992199)	peak_1230:Chr1(14452000-14453999)	peak_1230:Chr2(1664400-1666799)	peak_1230:Chr2(211000-216199)	peak_1230:Chr1(41316000-41320999)
peak_1231:Chr1(14252600-14253799)	peak_1231:Chr1(14997400-14997999)	peak_1231:Chr1(14459800-14461399)	peak_1231:Chr2(1694000-1710599)	peak_1231:Chr2(225200-228799)	peak_1231:Chr1(41327600-41332799)
peak_1232:Chr1(14260400-14261399)	peak_1232:Chr1(15012200-15013399)	peak_1232:Chr1(14470200-14472599)	peak_1232:Chr2(1718000-1723399)	peak_1232:Chr2(242400-249599)	peak_1232:Chr1(41337000-41341599)
peak_1233:Chr1(14263800-14267199)	peak_1233:Chr1(15082600-15083399)	peak_1233:Chr1(14479400-14481599)	peak_1233:Chr2(1725600-1734999)	peak_1233:Chr2(299200-299799)	peak_1233:Chr1(41345400-41359999)
peak_1234:Chr1(14302000-14303399)	peak_1234:Chr1(15085400-15086599)	peak_1234:Chr1(14483600-14484799)	peak_1234:Chr2(1833400-1835399)	peak_1234:Chr2(340200-342799)	peak_1234:Chr1(41362600-41377999)
peak_1235:Chr1(14305600-14306999)	peak_1235:Chr1(15137800-15139599)	peak_1235:Chr1(14486400-14487199)	peak_1235:Chr2(1847600-1850199)	peak_1235:Chr2(459800-468799)	peak_1235:Chr1(41387400-41394399)
peak_1236:Chr1(14326000-14327399)	peak_1236:Chr1(15146000-15146799)	peak_1236:Chr1(14512200-14515399)	peak_1236:Chr2(2019600-2023399)	peak_1236:Chr2(485000-492999)	peak_1236:Chr1(41396400-41398999)
peak_1237:Chr1(14332000-14333199)	peak_1237:Chr1(15151000-15155199)	peak_1237:Chr1(14517400-14517999)	peak_1237:Chr2(2041200-2044999)	peak_1237:Chr2(553400-556999)	peak_1237:Chr1(41533200-41541599)
peak_1238:Chr1(14355200-14355599)	peak_1238:Chr1(15160200-15162799)	peak_1238:Chr1(14578000-14581799)	peak_1238:Chr2(2153400-2159799)	peak_1238:Chr2(558000-559799)	peak_1238:Chr1(41590600-41593399)
peak_1239:Chr1(14397600-14398599)	peak_1239:Chr1(15170400-15171999)	peak_1239:Chr1(14589600-14592399)	peak_1239:Chr2(2175600-2195799)	peak_1239:Chr2(655000-655599)	peak_1239:Chr1(41596400-41604999)
peak_1240:Chr1(14437600-14439599)	peak_1240:Chr1(15185200-15188399)	peak_1240:Chr1(14611000-14612199)	peak_1240:Chr2(2201200-2204799)	peak_1240:Chr2(664200-667599)	peak_1240:Chr1(41610600-41613399)
peak_1241:Chr1(14444400-14444999)	peak_1241:Chr1(15193000-15194599)	peak_1241:Chr1(14618400-14620599)	peak_1241:Chr2(2216800-2219599)	peak_1241:Chr2(668800-671799)	peak_1241:Chr1(41628800-41631599)
peak_1242:Chr1(14446800-14447399)	peak_1242:Chr1(15281200-15283199)	peak_1242:Chr1(14624400-14628199)	peak_1242:Chr2(2241200-2243399)	peak_1242:Chr2(699200-700199)	peak_1242:Chr1(41732400-41752799)
peak_1243:Chr1(14459800-14461599)	peak_1243:Chr1(15332000-15332999)	peak_1243:Chr1(14681600-14683399)	peak_1243:Chr2(2248400-2255199)	peak_1243:Chr2(702200-718799)	peak_1243:Chr1(41761000-41781799)
peak_1244:Chr1(14471000-14472599)	peak_1244:Chr1(15336600-15338799)	peak_1244:Chr1(14736400-14739599)	peak_1244:Chr2(2273200-2290399)	peak_1244:Chr2(722200-732399)	peak_1244:Chr1(41811800-41812799)
peak_1245:Chr1(14480000-14481799)	peak_1245:Chr1(15344400-15345399)	peak_1245:Chr1(14744800-14746199)	peak_1245:Chr2(2308200-2311999)	peak_1245:Chr2(762600-765399)	peak_1245:Chr1(41854000-41855199)
peak_1246:Chr1(14486200-14487799)	peak_1246:Chr1(15346800-15347999)	peak_1246:Chr1(14752000-14752999)	peak_1246:Chr2(2367800-2369599)	peak_1246:Chr2(794400-799199)	peak_1246:Chr1(41895400-41903999)
peak_1247:Chr1(14512200-14514599)	peak_1247:Chr1(15360600-15362199)	peak_1247:Chr1(14759200-14760999)	peak_1247:Chr2(2411200-2416999)	peak_1247:Chr2(800600-802199)	peak_1247:Chr1(41905000-41906199)
peak_1248:Chr1(14579800-14581599)	peak_1248:Chr1(15377800-15378599)	peak_1248:Chr1(14763400-14764599)	peak_1248:Chr2(2423200-2427999)	peak_1248:Chr2(825200-829199)	peak_1248:Chr1(41907200-41919599)
peak_1249:Chr1(14589600-14591999)	peak_1249:Chr1(15389200-15392199)	peak_1249:Chr1(14770600-14771799)	peak_1249:Chr2(2444400-2446199)	peak_1249:Chr2(866000-869199)	peak_1249:Chr1(41971800-41980799)
peak_1250:Chr1(14605400-14605999)	peak_1250:Chr1(15393000-15396399)	peak_1250:Chr1(14777600-14777799)	peak_1250:Chr2(2483000-2486399)	peak_1250:Chr2(941400-942999)	peak_1250:Chr1(42010600-42015599)
peak_1251:Chr1(14611200-14611799)	peak_1251:Chr1(15420200-15421199)	peak_1251:Chr1(14793000-14794599)	peak_1251:Chr2(2523600-2525799)	peak_1251:Chr2(1029800-1031799)	peak_1251:Chr1(42017800-42023599)
peak_1252:Chr1(14618600-14622599)	peak_1252:Chr1(15438800-15442999)	peak_1252:Chr1(14796400-14797199)	peak_1252:Chr2(2599000-2608599)	peak_1252:Chr2(1050000-1066599)	peak_1252:Chr1(42027600-42041999)
peak_1253:Chr1(14624800-14628199)	peak_1253:Chr1(15450400-15451199)	peak_1253:Chr1(14802600-14803799)	peak_1253:Chr2(2627600-2632999)	peak_1253:Chr2(1141800-1150799)	peak_1253:Chr1(42042800-42045799)
peak_1254:Chr1(14682000-14683599)	peak_1254:Chr1(15452800-15454799)	peak_1254:Chr1(14809200-14810999)	peak_1254:Chr2(2685600-2693399)	peak_1254:Chr2(1201400-1206799)	peak_1254:Chr1(42046600-42062199)
peak_1255:Chr1(14703600-14704999)	peak_1255:Chr1(15459000-15459799)	peak_1255:Chr1(14827400-14829199)	peak_1255:Chr2(2697800-2702399)	peak_1255:Chr2(1234600-1240599)	peak_1255:Chr1(42076600-42078999)
peak_1256:Chr1(14737200-14738399)	peak_1256:Chr1(15464400-15465999)	peak_1256:Chr1(14877400-14878799)	peak_1256:Chr2(2712600-2716399)	peak_1256:Chr2(1245600-1251999)	peak_1256:Chr1(42099000-42112399)
peak_1257:Chr1(14744800-14746199)	peak_1257:Chr1(15477200-15478399)	peak_1257:Chr1(14900800-14901399)	peak_1257:Chr2(2728800-2732199)	peak_1257:Chr2(1258200-1266799)	peak_1257:Chr1(42113400-42115399)
peak_1258:Chr1(14752000-14752999)	peak_1258:Chr1(15479400-15480799)	peak_1258:Chr1(14981400-14981799)	peak_1258:Chr2(2751000-2755999)	peak_1258:Chr2(1270200-1276799)	peak_1258:Chr1(42119400-42124599)
peak_1259:Chr1(14759400-14761599)	peak_1259:Chr1(15495800-15496399)	peak_1259:Chr1(15012600-15012999)	peak_1259:Chr2(2757200-2758599)	peak_1259:Chr2(1318800-1325399)	peak_1259:Chr1(42125600-42136999)
peak_1260:Chr1(14763000-14764599)	peak_1260:Chr1(15535000-15535999)	peak_1260:Chr1(15146000-15146599)	peak_1260:Chr2(2770400-2776199)	peak_1260:Chr2(1334200-1338999)	peak_1260:Chr1(42165200-42168399)
peak_1261:Chr1(14769200-14772799)	peak_1261:Chr1(15542000-15542799)	peak_1261:Chr1(15150800-15155799)	peak_1261:Chr2(2824600-2830199)	peak_1261:Chr2(1415400-1432999)	peak_1261:Chr1(42182400-42191399)
peak_1262:Chr1(14777000-14777999)	peak_1262:Chr1(15562600-15563199)	peak_1262:Chr1(15160400-15161399)	peak_1262:Chr2(2862600-2864999)	peak_1262:Chr2(1444000-1446199)	peak_1262:Chr1(42192200-42215999)
peak_1263:Chr1(14784800-14785599)	peak_1263:Chr1(15572400-15573599)	peak_1263:Chr1(15170600-15171999)	peak_1263:Chr2(2882400-2884599)	peak_1263:Chr2(1485200-1488399)	peak_1263:Chr1(42237400-42240999)
peak_1264:Chr1(14793000-14794199)	peak_1264:Chr1(15581800-15583799)	peak_1264:Chr1(15185200-15189199)	peak_1264:Chr2(3075000-3079999)	peak_1264:Chr2(1492800-1497799)	peak_1264:Chr1(42243600-42258999)
peak_1265:Chr1(14796400-14797199)	peak_1265:Chr1(15623400-15624599)	peak_1265:Chr1(15193200-15193799)	peak_1265:Chr2(3157400-3163399)	peak_1265:Chr2(1514600-1520799)	peak_1265:Chr1(42281400-42283999)
peak_1266:Chr1(14798400-14798999)	peak_1266:Chr1(15692800-15693999)	peak_1266:Chr1(15217200-15217999)	peak_1266:Chr2(3203800-3206199)	peak_1266:Chr2(1522600-1530799)	peak_1266:Chr1(42285200-42288199)
peak_1267:Chr1(14799800-14801399)	peak_1267:Chr1(15716400-15716799)	peak_1267:Chr1(15281200-15283399)	peak_1267:Chr2(3288000-3290799)	peak_1267:Chr2(1569400-1571199)	peak_1267:Chr1(42364000-42365599)
peak_1268:Chr1(14803000-14804799)	peak_1268:Chr1(15760400-15760999)	peak_1268:Chr1(15336400-15337399)	peak_1268:Chr2(3386400-3395799)	peak_1268:Chr2(1600600-1603199)	peak_1268:Chr1(42366600-42367999)
peak_1269:Chr1(14809600-14811199)	peak_1269:Chr1(15777200-15778199)	peak_1269:Chr1(15344400-15345399)	peak_1269:Chr2(3399200-3429399)	peak_1269:Chr2(1642200-1650999)	peak_1269:Chr1(42368800-42370199)
peak_1270:Chr1(14827800-14829999)	peak_1270:Chr1(15802400-15803199)	peak_1270:Chr1(15346800-15348399)	peak_1270:Chr2(3508800-3519999)	peak_1270:Chr2(1664600-1668399)	peak_1270:Chr1(42371400-42371999)
peak_1271:Chr1(14834000-14836199)	peak_1271:Chr1(15812200-15812999)	peak_1271:Chr1(15377600-15378599)	peak_1271:Chr2(3523800-3533999)	peak_1271:Chr2(1694400-1709399)	peak_1271:Chr1(42373800-42375599)
peak_1272:Chr1(14877000-14878799)	peak_1272:Chr1(15842600-15843799)	peak_1272:Chr1(15393400-15395599)	peak_1272:Chr2(3546600-3551599)	peak_1272:Chr2(1717800-1724199)	peak_1272:Chr1(42431600-42434799)
peak_1273:Chr1(14914800-14915799)	peak_1273:Chr1(15851000-15851799)	peak_1273:Chr1(15420200-15421599)	peak_1273:Chr2(3564000-3568599)	peak_1273:Chr2(1725400-1734199)	peak_1273:Chr1(42435600-42438199)
peak_1274:Chr1(14955600-14956599)	peak_1274:Chr1(15951800-15952799)	peak_1274:Chr1(15439000-15441999)	peak_1274:Chr2(3593200-3600799)	peak_1274:Chr2(1833600-1836399)	peak_1274:Chr1(42439400-42442799)
peak_1275:Chr1(14964600-14965799)	peak_1275:Chr1(15959000-15959599)	peak_1275:Chr1(15450600-15451199)	peak_1275:Chr2(3633600-3640199)	peak_1275:Chr2(1847600-1850199)	peak_1275:Chr1(42455800-42461799)
peak_1276:Chr1(14991800-14992199)	peak_1276:Chr1(15966200-15969399)	peak_1276:Chr1(15453600-15454799)	peak_1276:Chr2(3683800-3686399)	peak_1276:Chr2(2018000-2022799)	peak_1276:Chr1(42585400-42586399)
peak_1277:Chr1(14997200-14998199)	peak_1277:Chr1(15975200-15976599)	peak_1277:Chr1(15464400-15466799)	peak_1277:Chr2(3745600-3777999)	peak_1277:Chr2(2041200-2044599)	peak_1277:Chr1(42635000-42640399)
peak_1278:Chr1(15012200-15013399)	peak_1278:Chr1(15992600-15993399)	peak_1278:Chr1(15477000-15478399)	peak_1278:Chr2(3832200-3847399)	peak_1278:Chr2(2153400-2159799)	peak_1278:Chr1(42642800-42644399)
peak_1279:Chr1(15023000-15024199)	peak_1279:Chr1(16030000-16030999)	peak_1279:Chr1(15480000-15480799)	peak_1279:Chr2(3973200-3977199)	peak_1279:Chr2(2174600-2187599)	peak_1279:Chr1(42653600-42655799)
peak_1280:Chr1(15059400-15059599)	peak_1280:Chr1(16046400-16048799)	peak_1280:Chr1(15495800-15496399)	peak_1280:Chr2(3978000-3992799)	peak_1280:Chr2(2191400-2193599)	peak_1280:Chr1(42699200-42702599)
peak_1281:Chr1(15082400-15084199)	peak_1281:Chr1(16059800-16060799)	peak_1281:Chr1(15542000-15542799)	peak_1281:Chr2(4053400-4067799)	peak_1281:Chr2(2201200-2205599)	peak_1281:Chr1(42704200-42708799)
peak_1282:Chr1(15085400-15088399)	peak_1282:Chr1(16061800-16063599)	peak_1282:Chr1(15562600-15563199)	peak_1282:Chr2(4085200-4089999)	peak_1282:Chr2(2241400-2242599)	peak_1282:Chr1(42710000-42715599)
peak_1283:Chr1(15138400-15139599)	peak_1283:Chr1(16079400-16080199)	peak_1283:Chr1(15572000-15573599)	peak_1283:Chr2(4113600-4118399)	peak_1283:Chr2(2250200-2251199)	peak_1283:Chr1(42726000-42733399)
peak_1284:Chr1(15145800-15146799)	peak_1284:Chr1(16087800-16088799)	peak_1284:Chr1(15581800-15583799)	peak_1284:Chr2(4180400-4182599)	peak_1284:Chr2(2252000-2254399)	peak_1284:Chr1(42757200-42759999)
peak_1285:Chr1(15150000-15155799)	peak_1285:Chr1(16130200-16132199)	peak_1285:Chr1(15645800-15646399)	peak_1285:Chr2(4186000-4187799)	peak_1285:Chr2(2273800-2290199)	peak_1285:Chr1(42780800-42782599)
peak_1286:Chr1(15160200-15163399)	peak_1286:Chr1(16151600-16154599)	peak_1286:Chr1(15692800-15693999)	peak_1286:Chr2(4188600-4194199)	peak_1286:Chr2(2311200-2311999)	peak_1286:Chr1(42854200-42857199)
peak_1287:Chr1(15169400-15171999)	peak_1287:Chr1(16202200-16203399)	peak_1287:Chr1(15716400-15716799)	peak_1287:Chr2(4209000-4222399)	peak_1287:Chr2(2366000-2370799)	peak_1287:Chr1(42915200-42919399)
peak_1288:Chr1(15185200-15186599)	peak_1288:Chr1(16226200-16228199)	peak_1288:Chr1(15777400-15777799)	peak_1288:Chr2(4223400-4265199)	peak_1288:Chr2(2412200-2413399)	peak_1288:Chr1(42920400-42934199)
peak_1289:Chr1(15187600-15187999)	peak_1289:Chr1(16232200-16233199)	peak_1289:Chr1(15802400-15803999)	peak_1289:Chr2(4275000-4277599)	peak_1289:Chr2(2414400-2418399)	peak_1289:Chr1(42941600-42949599)
peak_1290:Chr1(15193000-15194599)	peak_1290:Chr1(16253600-16255399)	peak_1290:Chr1(15850800-15852399)	peak_1290:Chr2(4286000-4290599)	peak_1290:Chr2(2423600-2427999)	peak_1290:Chr1(42957000-42964799)
peak_1291:Chr1(15217000-15217999)	peak_1291:Chr1(16266000-16267199)	peak_1291:Chr1(15934400-15934999)	peak_1291:Chr2(4360800-4371599)	peak_1291:Chr2(2444400-2445399)	peak_1291:Chr1(42986000-42987199)
peak_1292:Chr1(15281200-15283599)	peak_1292:Chr1(16279600-16280599)	peak_1292:Chr1(15951800-15952799)	peak_1292:Chr2(4389600-4396799)	peak_1292:Chr2(2483800-2486399)	peak_1292:Chr1(43010800-43016999)
peak_1293:Chr1(15331800-15333199)	peak_1293:Chr1(16299200-16300399)	peak_1293:Chr1(15959000-15959399)	peak_1293:Chr2(4471200-4486799)	peak_1293:Chr2(2523800-2525799)	peak_1293:Chr1(43094000-43102199)
peak_1294:Chr1(15338000-15339199)	peak_1294:Chr1(16324200-16328999)	peak_1294:Chr1(15966200-15970199)	peak_1294:Chr2(4502200-4513199)	peak_1294:Chr2(2599000-2610799)	peak_1294:Chr1(43104200-43110599)
peak_1295:Chr1(15344400-15345399)	peak_1295:Chr1(16347800-16349599)	peak_1295:Chr1(15975200-15976599)	peak_1295:Chr2(4514400-4516999)	peak_1295:Chr2(2627200-2632999)	peak_1295:Chr1(43112000-43118399)
peak_1296:Chr1(15346800-15348599)	peak_1296:Chr1(16363800-16365799)	peak_1296:Chr1(16002800-16003399)	peak_1296:Chr2(4518200-4520599)	peak_1296:Chr2(2712600-2715199)	peak_1296:Chr1(43135800-43137599)
peak_1297:Chr1(15360800-15362199)	peak_1297:Chr1(16415000-16415799)	peak_1297:Chr1(16030000-16030799)	peak_1297:Chr2(4523000-4524999)	peak_1297:Chr2(2751000-2755799)	peak_1297:Chr1(43175400-43179199)
peak_1298:Chr1(15377800-15378599)	peak_1298:Chr1(16435600-16437199)	peak_1298:Chr1(16046400-16048799)	peak_1298:Chr2(4557400-4559599)	peak_1298:Chr2(2770600-2774999)	peak_1298:Chr1(43184600-43187999)
peak_1299:Chr1(15391000-15396199)	peak_1299:Chr1(16443200-16444399)	peak_1299:Chr1(16062000-16062999)	peak_1299:Chr2(4591000-4598599)	peak_1299:Chr2(2824200-2831599)	peak_1299:Chr1(43194000-43196199)
peak_1300:Chr1(15419800-15421599)	peak_1300:Chr1(16478200-16481799)	peak_1300:Chr1(16079400-16079999)	peak_1300:Chr2(4640200-4644399)	peak_1300:Chr2(2862600-2864999)	peak_1300:Chr2(31400-34399)
peak_1301:Chr1(15438800-15441999)	peak_1301:Chr1(16495200-16497199)	peak_1301:Chr1(16088200-16088599)	peak_1301:Chr2(4650400-4654599)	peak_1301:Chr2(2882200-2884599)	peak_1301:Chr2(47200-50399)
peak_1302:Chr1(15450200-15451399)	peak_1302:Chr1(16517400-16518799)	peak_1302:Chr1(16151800-16154599)	peak_1302:Chr2(4721000-4726199)	peak_1302:Chr2(3074400-3079399)	peak_1302:Chr2(117400-125599)
peak_1303:Chr1(15453600-15454799)	peak_1303:Chr1(16539200-16540599)	peak_1303:Chr1(16202200-16203399)	peak_1303:Chr2(4727600-4732199)	peak_1303:Chr2(3157400-3163599)	peak_1303:Chr2(146400-146999)
peak_1304:Chr1(15458800-15459799)	peak_1304:Chr1(16541400-16542399)	peak_1304:Chr1(16266000-16267199)	peak_1304:Chr2(4739200-4740999)	peak_1304:Chr2(3203800-3206399)	peak_1304:Chr2(163800-177799)
peak_1305:Chr1(15464400-15467199)	peak_1305:Chr1(16588400-16590599)	peak_1305:Chr1(16279600-16280399)	peak_1305:Chr2(4754200-4756599)	peak_1305:Chr2(3386400-3388999)	peak_1305:Chr2(183200-185399)
peak_1306:Chr1(15477200-15478599)	peak_1306:Chr1(16611800-16613599)	peak_1306:Chr1(16299200-16300399)	peak_1306:Chr2(4764000-4766999)	peak_1306:Chr2(3391600-3394199)	peak_1306:Chr2(195800-205399)
peak_1307:Chr1(15479600-15480799)	peak_1307:Chr1(16634800-16637199)	peak_1307:Chr1(16324200-16329799)	peak_1307:Chr2(4767800-4771199)	peak_1307:Chr2(3405000-3425199)	peak_1307:Chr2(212400-215799)
peak_1308:Chr1(15495600-15497399)	peak_1308:Chr1(16659600-16660799)	peak_1308:Chr1(16347800-16350999)	peak_1308:Chr2(4774000-4776599)	peak_1308:Chr2(3459200-3462399)	peak_1308:Chr2(224800-229199)
peak_1309:Chr1(15542000-15543199)	peak_1309:Chr1(16684000-16685199)	peak_1309:Chr1(16392400-16393599)	peak_1309:Chr2(4783600-4801999)	peak_1309:Chr2(3508800-3519399)	peak_1309:Chr2(242400-249399)
peak_1310:Chr1(15562000-15563199)	peak_1310:Chr1(16693400-16694799)	peak_1310:Chr1(16414800-16415799)	peak_1310:Chr2(5003400-5016399)	peak_1310:Chr2(3524000-3532199)	peak_1310:Chr2(260000-260999)
peak_1311:Chr1(15572200-15573599)	peak_1311:Chr1(16706200-16707799)	peak_1311:Chr1(16435400-16437199)	peak_1311:Chr2(5076800-5081799)	peak_1311:Chr2(3545600-3550999)	peak_1311:Chr2(338000-342999)
peak_1312:Chr1(15581800-15583999)	peak_1312:Chr1(16716000-16718199)	peak_1312:Chr1(16442400-16444399)	peak_1312:Chr2(5086600-5088999)	peak_1312:Chr2(3562800-3564999)	peak_1312:Chr2(441000-441399)
peak_1313:Chr1(15646000-15646399)	peak_1313:Chr1(16729600-16732399)	peak_1313:Chr1(16478000-16480399)	peak_1313:Chr2(5100400-5105399)	peak_1313:Chr2(3593200-3600799)	peak_1313:Chr2(457600-472799)
peak_1314:Chr1(15650200-15651199)	peak_1314:Chr1(16878800-16881399)	peak_1314:Chr1(16495200-16497399)	peak_1314:Chr2(5107800-5114799)	peak_1314:Chr2(3633000-3640199)	peak_1314:Chr2(485000-492399)
peak_1315:Chr1(15692800-15693999)	peak_1315:Chr1(16910400-16914999)	peak_1315:Chr1(16517400-16517999)	peak_1315:Chr2(5188000-5189799)	peak_1315:Chr2(3681800-3686599)	peak_1315:Chr2(551200-557999)
peak_1316:Chr1(15760400-15760999)	peak_1316:Chr1(16930400-16931399)	peak_1316:Chr1(16538400-16542399)	peak_1316:Chr2(5201400-5207199)	peak_1316:Chr2(3748400-3776999)	peak_1316:Chr2(558800-559999)
peak_1317:Chr1(15776400-15778199)	peak_1317:Chr1(16982200-16982799)	peak_1317:Chr1(16588600-16590199)	peak_1317:Chr2(5268200-5295799)	peak_1317:Chr2(3832200-3846599)	peak_1317:Chr2(636400-638199)
peak_1318:Chr1(15785200-15786599)	peak_1318:Chr1(17042800-17044399)	peak_1318:Chr1(16636200-16637199)	peak_1318:Chr2(5308600-5325599)	peak_1318:Chr2(3972800-3975199)	peak_1318:Chr2(665400-667599)
peak_1319:Chr1(15801600-15803199)	peak_1319:Chr1(17064800-17065599)	peak_1319:Chr1(16659800-16660799)	peak_1319:Chr2(5361000-5372199)	peak_1319:Chr2(3976000-3977599)	peak_1319:Chr2(668800-670199)
peak_1320:Chr1(15807000-15807799)	peak_1320:Chr1(17069200-17070799)	peak_1320:Chr1(16683800-16685199)	peak_1320:Chr2(5411000-5413599)	peak_1320:Chr2(3978800-3989999)	peak_1320:Chr2(703400-707199)
peak_1321:Chr1(15842000-15844199)	peak_1321:Chr1(17151400-17152799)	peak_1321:Chr1(16693400-16694799)	peak_1321:Chr2(5444800-5461599)	peak_1321:Chr2(4051200-4067799)	peak_1321:Chr2(708200-710199)
peak_1322:Chr1(15847200-15848399)	peak_1322:Chr1(17159800-17161999)	peak_1322:Chr1(16716400-16718199)	peak_1322:Chr2(5476000-5477599)	peak_1322:Chr2(4085400-4090999)	peak_1322:Chr2(711400-716399)
peak_1323:Chr1(15880600-15881399)	peak_1323:Chr1(17194600-17195399)	peak_1323:Chr1(16720800-16721999)	peak_1323:Chr2(5490400-5496399)	peak_1323:Chr2(4114400-4118199)	peak_1323:Chr2(722200-730999)
peak_1324:Chr1(15934400-15934999)	peak_1324:Chr1(17216800-17218399)	peak_1324:Chr1(16729200-16734599)	peak_1324:Chr2(5530200-5532399)	peak_1324:Chr2(4181400-4182599)	peak_1324:Chr2(763400-766599)
peak_1325:Chr1(15951800-15952999)	peak_1325:Chr1(17230200-17232399)	peak_1325:Chr1(16745400-16747199)	peak_1325:Chr2(5541000-5542599)	peak_1325:Chr2(4185800-4192399)	peak_1325:Chr2(824800-828799)
peak_1326:Chr1(15958800-15959999)	peak_1326:Chr1(17254000-17254799)	peak_1326:Chr1(17013600-17014599)	peak_1326:Chr2(5543600-5545999)	peak_1326:Chr2(4208800-4221199)	peak_1326:Chr2(866200-869199)
peak_1327:Chr1(15966000-15970599)	peak_1327:Chr1(17261800-17263399)	peak_1327:Chr1(17064800-17065599)	peak_1327:Chr2(5547000-5548999)	peak_1327:Chr2(4223400-4229199)	peak_1327:Chr2(941400-942399)
peak_1328:Chr1(15975200-15976599)	peak_1328:Chr1(17273200-17273999)	peak_1328:Chr1(17068800-17070799)	peak_1328:Chr2(5554400-5555999)	peak_1328:Chr2(4230600-4264999)	peak_1328:Chr2(1030000-1032599)
peak_1329:Chr1(15992600-15993999)	peak_1329:Chr1(17276200-17278399)	peak_1329:Chr1(17077000-17077599)	peak_1329:Chr2(5618800-5620399)	peak_1329:Chr2(4276800-4277399)	peak_1329:Chr2(1051800-1066199)
peak_1330:Chr1(16002200-16003399)	peak_1330:Chr1(17298800-17299599)	peak_1330:Chr1(17151400-17152999)	peak_1330:Chr2(5670800-5674399)	peak_1330:Chr2(4286000-4288999)	peak_1330:Chr2(1073800-1074799)
peak_1331:Chr1(16030000-16030999)	peak_1331:Chr1(17302800-17303399)	peak_1331:Chr1(17159800-17161999)	peak_1331:Chr2(5735000-5738599)	peak_1331:Chr2(4360800-4363799)	peak_1331:Chr2(1141600-1151399)
peak_1332:Chr1(16046400-16049199)	peak_1332:Chr1(17324600-17325999)	peak_1332:Chr1(17194600-17195399)	peak_1332:Chr2(5813600-5824999)	peak_1332:Chr2(4364600-4365199)	peak_1332:Chr2(1202200-1206799)
peak_1333:Chr1(16059800-16063599)	peak_1333:Chr1(17345000-17346599)	peak_1333:Chr1(17217200-17218799)	peak_1333:Chr2(5848200-5860399)	peak_1333:Chr2(4366800-4373799)	peak_1333:Chr2(1235400-1243799)
peak_1334:Chr1(16079800-16080399)	peak_1334:Chr1(17350800-17352199)	peak_1334:Chr1(17230200-17232399)	peak_1334:Chr2(5867000-5889399)	peak_1334:Chr2(4389400-4396199)	peak_1334:Chr2(1258200-1266599)
peak_1335:Chr1(16087800-16088599)	peak_1335:Chr1(17394000-17395199)	peak_1335:Chr1(17262000-17263399)	peak_1335:Chr2(5891400-5896599)	peak_1335:Chr2(4424600-4426399)	peak_1335:Chr2(1270600-1276799)
peak_1336:Chr1(16130200-16131999)	peak_1336:Chr1(17413400-17413799)	peak_1336:Chr1(17273200-17273999)	peak_1336:Chr2(5912000-5915199)	peak_1336:Chr2(4469600-4486399)	peak_1336:Chr2(1318200-1322599)
peak_1337:Chr1(16151600-16154199)	peak_1337:Chr1(17420400-17421799)	peak_1337:Chr1(17276800-17278399)	peak_1337:Chr2(5931000-5938199)	peak_1337:Chr2(4503800-4516399)	peak_1337:Chr2(1323400-1325399)
peak_1338:Chr1(16202400-16203399)	peak_1338:Chr1(17428400-17429599)	peak_1338:Chr1(17298800-17299799)	peak_1338:Chr2(5954400-5967599)	peak_1338:Chr2(4517800-4524599)	peak_1338:Chr2(1334400-1338999)
peak_1339:Chr1(16226200-16228399)	peak_1339:Chr1(17463600-17465399)	peak_1339:Chr1(17324800-17325799)	peak_1339:Chr2(5998400-6011399)	peak_1339:Chr2(4558800-4560999)	peak_1339:Chr2(1415400-1433199)
peak_1340:Chr1(16233000-16233599)	peak_1340:Chr1(17470400-17471599)	peak_1340:Chr1(17350800-17352199)	peak_1340:Chr2(6013200-6020999)	peak_1340:Chr2(4590600-4597199)	peak_1340:Chr2(1442800-1446199)
peak_1341:Chr1(16253600-16255999)	peak_1341:Chr1(17481400-17483999)	peak_1341:Chr1(17383800-17384999)	peak_1341:Chr2(6022200-6036799)	peak_1341:Chr2(4638800-4644599)	peak_1341:Chr2(1485200-1488399)
peak_1342:Chr1(16266000-16266799)	peak_1342:Chr1(17489800-17490999)	peak_1342:Chr1(17394000-17395799)	peak_1342:Chr2(6038200-6039599)	peak_1342:Chr2(4653200-4654799)	peak_1342:Chr2(1489200-1497599)
peak_1343:Chr1(16279600-16280399)	peak_1343:Chr1(17510400-17512399)	peak_1343:Chr1(17413400-17413999)	peak_1343:Chr2(6051800-6052399)	peak_1343:Chr2(4723600-4726199)	peak_1343:Chr2(1503800-1504999)
peak_1344:Chr1(16299200-16300399)	peak_1344:Chr1(17520600-17521399)	peak_1344:Chr1(17420400-17421199)	peak_1344:Chr2(6169800-6171199)	peak_1344:Chr2(4729000-4732799)	peak_1344:Chr2(1506400-1507599)
peak_1345:Chr1(16324400-16328999)	peak_1345:Chr1(17544000-17545999)	peak_1345:Chr1(17428600-17429599)	peak_1345:Chr2(6172800-6182999)	peak_1345:Chr2(4754000-4756199)	peak_1345:Chr2(1514600-1528799)
peak_1346:Chr1(16348200-16350199)	peak_1346:Chr1(17561800-17562599)	peak_1346:Chr1(17463600-17465399)	peak_1346:Chr2(6194400-6196799)	peak_1346:Chr2(4763800-4771199)	peak_1346:Chr2(1569400-1571199)
peak_1347:Chr1(16363600-16365799)	peak_1347:Chr1(17565400-17567999)	peak_1347:Chr1(17481400-17484399)	peak_1347:Chr2(6318000-6323999)	peak_1347:Chr2(4773600-4776799)	peak_1347:Chr2(1599600-1603199)
peak_1348:Chr1(16414800-16415999)	peak_1348:Chr1(17581000-17581999)	peak_1348:Chr1(17510400-17512399)	peak_1348:Chr2(6327400-6329599)	peak_1348:Chr2(4784200-4802799)	peak_1348:Chr2(1642400-1650999)
peak_1349:Chr1(16435400-16436799)	peak_1349:Chr1(17583000-17584999)	peak_1349:Chr1(17520400-17522199)	peak_1349:Chr2(6387200-6392599)	peak_1349:Chr2(4890800-4890999)	peak_1349:Chr2(1664200-1668399)
peak_1350:Chr1(16457200-16457799)	peak_1350:Chr1(17588400-17589799)	peak_1350:Chr1(17544000-17546199)	peak_1350:Chr2(6400000-6403999)	peak_1350:Chr2(5003000-5015599)	peak_1350:Chr2(1695600-1708399)
peak_1351:Chr1(16478200-16481799)	peak_1351:Chr1(17598600-17599799)	peak_1351:Chr1(17565400-17568599)	peak_1351:Chr2(6430000-6430599)	peak_1351:Chr2(5075600-5081799)	peak_1351:Chr2(1718800-1724399)
peak_1352:Chr1(16495200-16497199)	peak_1352:Chr1(17605000-17607399)	peak_1352:Chr1(17581000-17581999)	peak_1352:Chr2(6544600-6566799)	peak_1352:Chr2(5086600-5088799)	peak_1352:Chr2(1726200-1734999)
peak_1353:Chr1(16517400-16518799)	peak_1353:Chr1(17681000-17683399)	peak_1353:Chr1(17583200-17584799)	peak_1353:Chr2(6621800-6642799)	peak_1353:Chr2(5102200-5107599)	peak_1353:Chr2(1833600-1837399)
peak_1354:Chr1(16539200-16542399)	peak_1354:Chr1(17688200-17690999)	peak_1354:Chr1(17681200-17683399)	peak_1354:Chr2(6644000-6646399)	peak_1354:Chr2(5108800-5115799)	peak_1354:Chr2(1847600-1850199)
peak_1355:Chr1(16588400-16589999)	peak_1355:Chr1(17696800-17698199)	peak_1355:Chr1(17689000-17690999)	peak_1355:Chr2(6651600-6653399)	peak_1355:Chr2(5188200-5189799)	peak_1355:Chr2(2020800-2022799)
peak_1356:Chr1(16612600-16613599)	peak_1356:Chr1(17708600-17710399)	peak_1356:Chr1(17697000-17698399)	peak_1356:Chr2(6692400-6696399)	peak_1356:Chr2(5202000-5207199)	peak_1356:Chr2(2040000-2045199)
peak_1357:Chr1(16634800-16637199)	peak_1357:Chr1(17741000-17742599)	peak_1357:Chr1(17708600-17710399)	peak_1357:Chr2(6697400-6712999)	peak_1357:Chr2(5268200-5295799)	peak_1357:Chr2(2153400-2157799)
peak_1358:Chr1(16658200-16660799)	peak_1358:Chr1(17745600-17747199)	peak_1358:Chr1(17741000-17742399)	peak_1358:Chr2(6747000-6752599)	peak_1358:Chr2(5308400-5323799)	peak_1358:Chr2(2175800-2187399)
peak_1359:Chr1(16684000-16685199)	peak_1359:Chr1(17756000-17757399)	peak_1359:Chr1(17744800-17747399)	peak_1359:Chr2(6935200-6945199)	peak_1359:Chr2(5361200-5372599)	peak_1359:Chr2(2191600-2193799)
peak_1360:Chr1(16693800-16694799)	peak_1360:Chr1(17767800-17768399)	peak_1360:Chr1(17755800-17757399)	peak_1360:Chr2(7024400-7031199)	peak_1360:Chr2(5410400-5413599)	peak_1360:Chr2(2201200-2205799)
peak_1361:Chr1(16705600-16707599)	peak_1361:Chr1(17792000-17793399)	peak_1361:Chr1(17766800-17768399)	peak_1361:Chr2(7044400-7046599)	peak_1361:Chr2(5443200-5461799)	peak_1361:Chr2(2366200-2370599)
peak_1362:Chr1(16716000-16717799)	peak_1362:Chr1(17798200-17798999)	peak_1362:Chr1(17798200-17798999)	peak_1362:Chr2(7060600-7065999)	peak_1362:Chr2(5468400-5469399)	peak_1362:Chr2(2412200-2418799)
peak_1363:Chr1(16728600-16732399)	peak_1363:Chr1(17817800-17818799)	peak_1363:Chr1(17836000-17836799)	peak_1363:Chr2(7073600-7079599)	peak_1363:Chr2(5476000-5478199)	peak_1363:Chr2(2423600-2429799)
peak_1364:Chr1(16802600-16802799)	peak_1364:Chr1(17836000-17836799)	peak_1364:Chr1(17858400-17860999)	peak_1364:Chr2(7105200-7110199)	peak_1364:Chr2(5490600-5494599)	peak_1364:Chr2(2484200-2486399)
peak_1365:Chr1(16898400-16902999)	peak_1365:Chr1(17859000-17860999)	peak_1365:Chr1(17886400-17887399)	peak_1365:Chr2(7111000-7114799)	peak_1365:Chr2(5530200-5532399)	peak_1365:Chr2(2523600-2526999)
peak_1366:Chr1(16912000-16915999)	peak_1366:Chr1(17884600-17885799)	peak_1366:Chr1(17891200-17896399)	peak_1366:Chr2(7260400-7263799)	peak_1366:Chr2(5547600-5549199)	peak_1366:Chr2(2600400-2608599)
peak_1367:Chr1(16930800-16931999)	peak_1367:Chr1(17893800-17899199)	peak_1367:Chr1(17904600-17906199)	peak_1367:Chr2(7298000-7302999)	peak_1367:Chr2(5619400-5619799)	peak_1367:Chr2(2627200-2635799)
peak_1368:Chr1(16943000-16943399)	peak_1368:Chr1(17904600-17906199)	peak_1368:Chr1(17911600-17912199)	peak_1368:Chr2(7305000-7311799)	peak_1368:Chr2(5671400-5674399)	peak_1368:Chr2(2751000-2755799)
peak_1369:Chr1(16947200-16947599)	peak_1369:Chr1(17911600-17912399)	peak_1369:Chr1(17922000-17922799)	peak_1369:Chr2(7324600-7366799)	peak_1369:Chr2(5675400-5676799)	peak_1369:Chr2(2771000-2774999)
peak_1370:Chr1(16948400-16949599)	peak_1370:Chr1(17922200-17923599)	peak_1370:Chr1(17932400-17933399)	peak_1370:Chr2(7367600-7385599)	peak_1370:Chr2(5735800-5738599)	peak_1370:Chr2(2824000-2830799)
peak_1371:Chr1(16981200-16983199)	peak_1371:Chr1(17932400-17934199)	peak_1371:Chr1(17950200-17953599)	peak_1371:Chr2(7393800-7402799)	peak_1371:Chr2(5772000-5774599)	peak_1371:Chr2(2861400-2865199)
peak_1372:Chr1(17033400-17033599)	peak_1372:Chr1(17949600-17952999)	peak_1372:Chr1(17958800-17959999)	peak_1372:Chr2(7410800-7431199)	peak_1372:Chr2(5813600-5826199)	peak_1372:Chr2(2882200-2884599)
peak_1373:Chr1(17041400-17044399)	peak_1373:Chr1(17958800-17960199)	peak_1373:Chr1(17967200-17968799)	peak_1373:Chr2(7474800-7491199)	peak_1373:Chr2(5849200-5861399)	peak_1373:Chr2(3025600-3027199)
peak_1374:Chr1(17069200-17070999)	peak_1374:Chr1(17967200-17968799)	peak_1374:Chr1(17992600-17997799)	peak_1374:Chr2(7513000-7530399)	peak_1374:Chr2(5868000-5888399)	peak_1374:Chr2(3075200-3078999)
peak_1375:Chr1(17150200-17153199)	peak_1375:Chr1(17975200-17976399)	peak_1375:Chr1(18001800-18002999)	peak_1375:Chr2(7534800-7541399)	peak_1375:Chr2(5890000-5896399)	peak_1375:Chr2(3157400-3163599)
peak_1376:Chr1(17159800-17161999)	peak_1376:Chr1(17992400-17994799)	peak_1376:Chr1(18011800-18012599)	peak_1376:Chr2(7550000-7557999)	peak_1376:Chr2(5910200-5915399)	peak_1376:Chr2(3203800-3206199)
peak_1377:Chr1(17194600-17195399)	peak_1377:Chr1(17996200-17997799)	peak_1377:Chr1(18014400-18015799)	peak_1377:Chr2(7582000-7584399)	peak_1377:Chr2(5930600-5938799)	peak_1377:Chr2(3217400-3219599)
peak_1378:Chr1(17216800-17218799)	peak_1378:Chr1(18000800-18002999)	peak_1378:Chr1(18021200-18022999)	peak_1378:Chr2(7590000-7594199)	peak_1378:Chr2(5939800-5941599)	peak_1378:Chr2(3459400-3462199)
peak_1379:Chr1(17230200-17231999)	peak_1379:Chr1(18011800-18012599)	peak_1379:Chr1(18029200-18030399)	peak_1379:Chr2(7742800-7753999)	peak_1379:Chr2(5954600-5967799)	peak_1379:Chr2(3509000-3519999)
peak_1380:Chr1(17254000-17254799)	peak_1380:Chr1(18014200-18017199)	peak_1380:Chr1(18035800-18036399)	peak_1380:Chr2(7767800-7782199)	peak_1380:Chr2(5977400-5980799)	peak_1380:Chr2(3524600-3532199)
peak_1381:Chr1(17261000-17263399)	peak_1381:Chr1(18021800-18022999)	peak_1381:Chr1(18041800-18042799)	peak_1381:Chr2(7799800-7805599)	peak_1381:Chr2(5999600-6006599)	peak_1381:Chr2(3547200-3551799)
peak_1382:Chr1(17273200-17273999)	peak_1382:Chr1(18029600-18030399)	peak_1382:Chr1(18052600-18053799)	peak_1382:Chr2(7928800-7962999)	peak_1382:Chr2(6007400-6011599)	peak_1382:Chr2(3563600-3566999)
peak_1383:Chr1(17276800-17278599)	peak_1383:Chr1(18041800-18043399)	peak_1383:Chr1(18061200-18065399)	peak_1383:Chr2(7965800-7993199)	peak_1383:Chr2(6017200-6019599)	peak_1383:Chr2(3593200-3602399)
peak_1384:Chr1(17302800-17303399)	peak_1384:Chr1(18051400-18053999)	peak_1384:Chr1(18073200-18074399)	peak_1384:Chr2(8017000-8022999)	peak_1384:Chr2(6023800-6028199)	peak_1384:Chr2(3632800-3640199)
peak_1385:Chr1(17324800-17325999)	peak_1385:Chr1(18061800-18065599)	peak_1385:Chr1(18094000-18094399)	peak_1385:Chr2(8030000-8043599)	peak_1385:Chr2(6029000-6035999)	peak_1385:Chr2(3683600-3686999)
peak_1386:Chr1(17345000-17346599)	peak_1386:Chr1(18073000-18074399)	peak_1386:Chr1(18110200-18110599)	peak_1386:Chr2(8044800-8060799)	peak_1386:Chr2(6038400-6039599)	peak_1386:Chr2(3746400-3778399)
peak_1387:Chr1(17350800-17351399)	peak_1387:Chr1(18094200-18094799)	peak_1387:Chr1(18131600-18132599)	peak_1387:Chr2(8069000-8080599)	peak_1387:Chr2(6051800-6052599)	peak_1387:Chr2(3832200-3846599)
peak_1388:Chr1(17394000-17395399)	peak_1388:Chr1(18110200-18111799)	peak_1388:Chr1(18137200-18138399)	peak_1388:Chr2(8081800-8084399)	peak_1388:Chr2(6158400-6158799)	peak_1388:Chr2(3973400-3974999)
peak_1389:Chr1(17413400-17413799)	peak_1389:Chr1(18131000-18133399)	peak_1389:Chr1(18141200-18142999)	peak_1389:Chr2(8086000-8089399)	peak_1389:Chr2(6161400-6163999)	peak_1389:Chr2(3978400-3990199)
peak_1390:Chr1(17420400-17421599)	peak_1390:Chr1(18137400-18138599)	peak_1390:Chr1(18150600-18153199)	peak_1390:Chr2(8090400-8097999)	peak_1390:Chr2(6173800-6182999)	peak_1390:Chr2(4052600-4067399)
peak_1391:Chr1(17428400-17429799)	peak_1391:Chr1(18140400-18142999)	peak_1391:Chr1(18162800-18164999)	peak_1391:Chr2(8103600-8115199)	peak_1391:Chr2(6194800-6195599)	peak_1391:Chr2(4085000-4091999)
peak_1392:Chr1(17463800-17465599)	peak_1392:Chr1(18150800-18152799)	peak_1392:Chr1(18176400-18177399)	peak_1392:Chr2(8226800-8233799)	peak_1392:Chr2(6216800-6217199)	peak_1392:Chr2(4113800-4117999)
peak_1393:Chr1(17469400-17471799)	peak_1393:Chr1(18161600-18164999)	peak_1393:Chr1(18186600-18189199)	peak_1393:Chr2(8268000-8270599)	peak_1393:Chr2(6319600-6322199)	peak_1393:Chr2(4181600-4182599)
peak_1394:Chr1(17481800-17482999)	peak_1394:Chr1(18176400-18177599)	peak_1394:Chr1(18206200-18208599)	peak_1394:Chr2(8317800-8324399)	peak_1394:Chr2(6386000-6391599)	peak_1394:Chr2(4185800-4187599)
peak_1395:Chr1(17490400-17490999)	peak_1395:Chr1(18186600-18189199)	peak_1395:Chr1(18229000-18232199)	peak_1395:Chr2(8364000-8368199)	peak_1395:Chr2(6400400-6405599)	peak_1395:Chr2(4188600-4193999)
peak_1396:Chr1(17511000-17512399)	peak_1396:Chr1(18205200-18208999)	peak_1396:Chr1(18259400-18260599)	peak_1396:Chr2(8369800-8370199)	peak_1396:Chr2(6430000-6430599)	peak_1396:Chr2(4208800-4222399)
peak_1397:Chr1(17561800-17562599)	peak_1397:Chr1(18229200-18231399)	peak_1397:Chr1(18284400-18285599)	peak_1397:Chr2(8384400-8388599)	peak_1397:Chr2(6544600-6544999)	peak_1397:Chr2(4224200-4228599)
peak_1398:Chr1(17565600-17568399)	peak_1398:Chr1(18284400-18285599)	peak_1398:Chr1(18302600-18303999)	peak_1398:Chr2(8405000-8412799)	peak_1398:Chr2(6552600-6563199)	peak_1398:Chr2(4232400-4246999)
peak_1399:Chr1(17581000-17584799)	peak_1399:Chr1(18302200-18303999)	peak_1399:Chr1(18338800-18339799)	peak_1399:Chr2(8558200-8564799)	peak_1399:Chr2(6564200-6566599)	peak_1399:Chr2(4248400-4252599)
peak_1400:Chr1(17588400-17589599)	peak_1400:Chr1(18338800-18339399)	peak_1400:Chr1(18370000-18373399)	peak_1400:Chr2(8576000-8597799)	peak_1400:Chr2(6623800-6641799)	peak_1400:Chr2(4255200-4255799)
peak_1401:Chr1(17598400-17600199)	peak_1401:Chr1(18369800-18371999)	peak_1401:Chr1(18386000-18387799)	peak_1401:Chr2(8711600-8713599)	peak_1401:Chr2(6644000-6645999)	peak_1401:Chr2(4256600-4257199)
peak_1402:Chr1(17605000-17607399)	peak_1402:Chr1(18385400-18387999)	peak_1402:Chr1(18390000-18393999)	peak_1402:Chr2(8714400-8720799)	peak_1402:Chr2(6663000-6666799)	peak_1402:Chr2(4258200-4265999)
peak_1403:Chr1(17681400-17683399)	peak_1403:Chr1(18390200-18392399)	peak_1403:Chr1(18400800-18402799)	peak_1403:Chr2(8722400-8725199)	peak_1403:Chr2(6697200-6712999)	peak_1403:Chr2(4286000-4288999)
peak_1404:Chr1(17697000-17697999)	peak_1404:Chr1(18400600-18401799)	peak_1404:Chr1(18438400-18441799)	peak_1404:Chr2(8736200-8739199)	peak_1404:Chr2(6747000-6752399)	peak_1404:Chr2(4323800-4327599)
peak_1405:Chr1(17708600-17710199)	peak_1405:Chr1(18416600-18418999)	peak_1405:Chr1(18462800-18463599)	peak_1405:Chr2(8841200-8844599)	peak_1405:Chr2(6936800-6944999)	peak_1405:Chr2(4360800-4365199)
peak_1406:Chr1(17741000-17742399)	peak_1406:Chr1(18438400-18441799)	peak_1406:Chr1(18520200-18521999)	peak_1406:Chr2(8847800-8857199)	peak_1406:Chr2(7024600-7031199)	peak_1406:Chr2(4366800-4370399)
peak_1407:Chr1(17746200-17747199)	peak_1407:Chr1(18446400-18448199)	peak_1407:Chr1(18539800-18540799)	peak_1407:Chr2(8875800-8889599)	peak_1407:Chr2(7044400-7045999)	peak_1407:Chr2(4424600-4426599)
peak_1408:Chr1(17755800-17757399)	peak_1408:Chr1(18462800-18463599)	peak_1408:Chr1(18589600-18590999)	peak_1408:Chr2(8893800-8915599)	peak_1408:Chr2(7061600-7066599)	peak_1408:Chr2(4471200-4487399)
peak_1409:Chr1(17767800-17768399)	peak_1409:Chr1(18520400-18522399)	peak_1409:Chr1(18619800-18621399)	peak_1409:Chr2(8919800-8932199)	peak_1409:Chr2(7073400-7079599)	peak_1409:Chr2(4505600-4516799)
peak_1410:Chr1(17792000-17793599)	peak_1410:Chr1(18539800-18540999)	peak_1410:Chr1(18658000-18659399)	peak_1410:Chr2(8952000-8957399)	peak_1410:Chr2(7106400-7110199)	peak_1410:Chr2(4519200-4524799)
peak_1411:Chr1(17798200-17798999)	peak_1411:Chr1(18555600-18556799)	peak_1411:Chr1(18675200-18675999)	peak_1411:Chr2(8973600-8975599)	peak_1411:Chr2(7111000-7111799)	peak_1411:Chr2(4558800-4559599)
peak_1412:Chr1(17817800-17818799)	peak_1412:Chr1(18582400-18582799)	peak_1412:Chr1(18717600-18723199)	peak_1412:Chr2(9014800-9016399)	peak_1412:Chr2(7185400-7187999)	peak_1412:Chr2(4590400-4596999)
peak_1413:Chr1(17859200-17860999)	peak_1413:Chr1(18584800-18585599)	peak_1413:Chr1(18730600-18731199)	peak_1413:Chr2(9147000-9148599)	peak_1413:Chr2(7260400-7264799)	peak_1413:Chr2(4653200-4653999)
peak_1414:Chr1(17884600-17885799)	peak_1414:Chr1(18589600-18590999)	peak_1414:Chr1(18749000-18749999)	peak_1414:Chr2(9153400-9156599)	peak_1414:Chr2(7296800-7302599)	peak_1414:Chr2(4723800-4726199)
peak_1415:Chr1(17894800-17898199)	peak_1415:Chr1(18619800-18621399)	peak_1415:Chr1(18763200-18764599)	peak_1415:Chr2(9222800-9224199)	peak_1415:Chr2(7305600-7312999)	peak_1415:Chr2(4729000-4731999)
peak_1416:Chr1(17900000-17901399)	peak_1416:Chr1(18658000-18659199)	peak_1416:Chr1(18832000-18835599)	peak_1416:Chr2(9243200-9244599)	peak_1416:Chr2(7324400-7366599)	peak_1416:Chr2(4764000-4770999)
peak_1417:Chr1(17904600-17906799)	peak_1417:Chr1(18667600-18669199)	peak_1417:Chr1(18836400-18839999)	peak_1417:Chr2(9272800-9275999)	peak_1417:Chr2(7367600-7368799)	peak_1417:Chr2(4773800-4777199)
peak_1418:Chr1(17911600-17912399)	peak_1418:Chr1(18675200-18675999)	peak_1418:Chr1(18847400-18849399)	peak_1418:Chr2(9470600-9472999)	peak_1418:Chr2(7369600-7370799)	peak_1418:Chr2(4784200-4800799)
peak_1419:Chr1(17921200-17922799)	peak_1419:Chr1(18718600-18723599)	peak_1419:Chr1(18853400-18854799)	peak_1419:Chr2(9549600-9578199)	peak_1419:Chr2(7371800-7378399)	peak_1419:Chr2(4870200-4872199)
peak_1420:Chr1(17932400-17933799)	peak_1420:Chr1(18730600-18731199)	peak_1420:Chr1(18942800-18944399)	peak_1420:Chr2(9590200-9591799)	peak_1420:Chr2(7380400-7383199)	peak_1420:Chr2(4873800-4875599)
peak_1421:Chr1(17950200-17951799)	peak_1421:Chr1(18749000-18749799)	peak_1421:Chr1(18967200-18969199)	peak_1421:Chr2(9606200-9609399)	peak_1421:Chr2(7384000-7385599)	peak_1421:Chr2(5001600-5016199)
peak_1422:Chr1(17959000-17960399)	peak_1422:Chr1(18763200-18765399)	peak_1422:Chr1(18977400-18978399)	peak_1422:Chr2(9649200-9658799)	peak_1422:Chr2(7399200-7401999)	peak_1422:Chr2(5076800-5081799)
peak_1423:Chr1(17967400-17968799)	peak_1423:Chr1(18780200-18781799)	peak_1423:Chr1(18992600-18994799)	peak_1423:Chr2(9706000-9710999)	peak_1423:Chr2(7411800-7430199)	peak_1423:Chr2(5086800-5088799)
peak_1424:Chr1(17975000-17976399)	peak_1424:Chr1(18832600-18834399)	peak_1424:Chr1(19003000-19007599)	peak_1424:Chr2(9711800-9717599)	peak_1424:Chr2(7476000-7490599)	peak_1424:Chr2(5110000-5114799)
peak_1425:Chr1(17992600-17995399)	peak_1425:Chr1(18838000-18839399)	peak_1425:Chr1(19009600-19011599)	peak_1425:Chr2(9731600-9737199)	peak_1425:Chr2(7512800-7523799)	peak_1425:Chr2(5188000-5189799)
peak_1426:Chr1(17996800-17997799)	peak_1426:Chr1(18847800-18849399)	peak_1426:Chr1(19059200-19061599)	peak_1426:Chr2(9758000-9759799)	peak_1426:Chr2(7524600-7525799)	peak_1426:Chr2(5203600-5207199)
peak_1427:Chr1(18001600-18003199)	peak_1427:Chr1(18853400-18854999)	peak_1427:Chr1(19079200-19079999)	peak_1427:Chr2(9761600-9762599)	peak_1427:Chr2(7528000-7530199)	peak_1427:Chr2(5259800-5260799)
peak_1428:Chr1(18011800-18012799)	peak_1428:Chr1(18866000-18867199)	peak_1428:Chr1(19085000-19086799)	peak_1428:Chr2(9763800-9767399)	peak_1428:Chr2(7534400-7541599)	peak_1428:Chr2(5268400-5271799)
peak_1429:Chr1(18014200-18017199)	peak_1429:Chr1(18923400-18924599)	peak_1429:Chr1(19089600-19090799)	peak_1429:Chr2(9777200-9782199)	peak_1429:Chr2(7550200-7557599)	peak_1429:Chr2(5272800-5295799)
peak_1430:Chr1(18021800-18023199)	peak_1430:Chr1(18942400-18946199)	peak_1430:Chr1(19095800-19099399)	peak_1430:Chr2(9819400-9831199)	peak_1430:Chr2(7582000-7583799)	peak_1430:Chr2(5308800-5323599)
peak_1431:Chr1(18028600-18030399)	peak_1431:Chr1(18968000-18969199)	peak_1431:Chr1(19102000-19102999)	peak_1431:Chr2(9833400-9843999)	peak_1431:Chr2(7589200-7594199)	peak_1431:Chr2(5360600-5373799)
peak_1432:Chr1(18041800-18042599)	peak_1432:Chr1(18977000-18978399)	peak_1432:Chr1(19114200-19117199)	peak_1432:Chr2(9850400-9871799)	peak_1432:Chr2(7743800-7753999)	peak_1432:Chr2(5411600-5413799)
peak_1433:Chr1(18051400-18053399)	peak_1433:Chr1(18992800-18994799)	peak_1433:Chr1(19121400-19122599)	peak_1433:Chr2(9881800-9889399)	peak_1433:Chr2(7767200-7777799)	peak_1433:Chr2(5444000-5461599)
peak_1434:Chr1(18062000-18064399)	peak_1434:Chr1(19003400-19007599)	peak_1434:Chr1(19129400-19129999)	peak_1434:Chr2(10010800-10017599)	peak_1434:Chr2(7779200-7780799)	peak_1434:Chr2(5468000-5471199)
peak_1435:Chr1(18073000-18074799)	peak_1435:Chr1(19008800-19011799)	peak_1435:Chr1(19132400-19134399)	peak_1435:Chr2(10066600-10067599)	peak_1435:Chr2(7799800-7804999)	peak_1435:Chr2(5476800-5477399)
peak_1436:Chr1(18094200-18095599)	peak_1436:Chr1(19059200-19061399)	peak_1436:Chr1(19135600-19136999)	peak_1436:Chr2(10087800-10098999)	peak_1436:Chr2(7928200-7963399)	peak_1436:Chr2(5490800-5495999)
peak_1437:Chr1(18110200-18111799)	peak_1437:Chr1(19073200-19073999)	peak_1437:Chr1(19155400-19156799)	peak_1437:Chr2(10118200-10132199)	peak_1437:Chr2(7965000-7993599)	peak_1437:Chr2(5554400-5556399)
peak_1438:Chr1(18131600-18132599)	peak_1438:Chr1(19079200-19079999)	peak_1438:Chr1(19174000-19175599)	peak_1438:Chr2(10133000-10135599)	peak_1438:Chr2(8016800-8023399)	peak_1438:Chr2(5618800-5620399)
peak_1439:Chr1(18137400-18138399)	peak_1439:Chr1(19084000-19086999)	peak_1439:Chr1(19190600-19192999)	peak_1439:Chr2(10136600-10139999)	peak_1439:Chr2(8031000-8041199)	peak_1439:Chr2(5675400-5678599)
peak_1440:Chr1(18141800-18142999)	peak_1440:Chr1(19089600-19090799)	peak_1440:Chr1(19199800-19201799)	peak_1440:Chr2(10141400-10144999)	peak_1440:Chr2(8045000-8060799)	peak_1440:Chr2(5736200-5738399)
peak_1441:Chr1(18150600-18153399)	peak_1441:Chr1(19094400-19098999)	peak_1441:Chr1(19241200-19244399)	peak_1441:Chr2(10178800-10195599)	peak_1441:Chr2(8070400-8081999)	peak_1441:Chr2(5771400-5774599)
peak_1442:Chr1(18162600-18164999)	peak_1442:Chr1(19102200-19102999)	peak_1442:Chr1(19246600-19249199)	peak_1442:Chr2(10196400-10201799)	peak_1442:Chr2(8086000-8098199)	peak_1442:Chr2(5775800-5777199)
peak_1443:Chr1(18176400-18177199)	peak_1443:Chr1(19106400-19107599)	peak_1443:Chr1(19250400-19252199)	peak_1443:Chr2(10260800-10264399)	peak_1443:Chr2(8103600-8105799)	peak_1443:Chr2(5814000-5825199)
peak_1444:Chr1(18186800-18189399)	peak_1444:Chr1(19112800-19116199)	peak_1444:Chr1(19280200-19282599)	peak_1444:Chr2(10277400-10288999)	peak_1444:Chr2(8106600-8116599)	peak_1444:Chr2(5849000-5861199)
peak_1445:Chr1(18205000-18208999)	peak_1445:Chr1(19121400-19122599)	peak_1445:Chr1(19295800-19296399)	peak_1445:Chr2(10327600-10330799)	peak_1445:Chr2(8227600-8232999)	peak_1445:Chr2(5868000-5875199)
peak_1446:Chr1(18228400-18232199)	peak_1446:Chr1(19129400-19129999)	peak_1446:Chr1(19321400-19323399)	peak_1446:Chr2(10358200-10362599)	peak_1446:Chr2(8269000-8270399)	peak_1446:Chr2(5876000-5888399)
peak_1447:Chr1(18284600-18285599)	peak_1447:Chr1(19133200-19134399)	peak_1447:Chr1(19350800-19353399)	peak_1447:Chr2(10494000-10495799)	peak_1447:Chr2(8318200-8321799)	peak_1447:Chr2(5890600-5892999)
peak_1448:Chr1(18302600-18304599)	peak_1448:Chr1(19135600-19137199)	peak_1448:Chr1(19358400-19360599)	peak_1448:Chr2(10611400-10617599)	peak_1448:Chr2(8322600-8324199)	peak_1448:Chr2(5912000-5915199)
peak_1449:Chr1(18338800-18339799)	peak_1449:Chr1(19156000-19156799)	peak_1449:Chr1(19366600-19367599)	peak_1449:Chr2(10677600-10678999)	peak_1449:Chr2(8366600-8368399)	peak_1449:Chr2(5930600-5941599)
peak_1450:Chr1(18369600-18372199)	peak_1450:Chr1(19174000-19175599)	peak_1450:Chr1(19375600-19378399)	peak_1450:Chr2(10714400-10716999)	peak_1450:Chr2(8369800-8370199)	peak_1450:Chr2(5952400-5964999)
peak_1451:Chr1(18385600-18387399)	peak_1451:Chr1(19191200-19192599)	peak_1451:Chr1(19379600-19380399)	peak_1451:Chr2(10725800-10727999)	peak_1451:Chr2(8405200-8405999)	peak_1451:Chr2(5966000-5967599)
peak_1452:Chr1(18400600-18401999)	peak_1452:Chr1(19200400-19201399)	peak_1452:Chr1(19390600-19391999)	peak_1452:Chr2(10771200-10781399)	peak_1452:Chr2(8408400-8411999)	peak_1452:Chr2(5977400-5980199)
peak_1453:Chr1(18416400-18418399)	peak_1453:Chr1(19241600-19243799)	peak_1453:Chr1(19393400-19393799)	peak_1453:Chr2(10854000-10858999)	peak_1453:Chr2(8559800-8564999)	peak_1453:Chr2(5999400-6011399)
peak_1454:Chr1(18438200-18441999)	peak_1454:Chr1(19246600-19248999)	peak_1454:Chr1(19403000-19407199)	peak_1454:Chr2(10863800-10867799)	peak_1454:Chr2(8576000-8597599)	peak_1454:Chr2(6017200-6019599)
peak_1455:Chr1(18462800-18464599)	peak_1455:Chr1(19250400-19252399)	peak_1455:Chr1(19433200-19435399)	peak_1455:Chr2(10901000-10904599)	peak_1455:Chr2(8711800-8715199)	peak_1455:Chr2(6025200-6035599)
peak_1456:Chr1(18520200-18522199)	peak_1456:Chr1(19281400-19282599)	peak_1456:Chr1(19436200-19438999)	peak_1456:Chr2(10912800-10925399)	peak_1456:Chr2(8716000-8719199)	peak_1456:Chr2(6038400-6039599)
peak_1457:Chr1(18539800-18540999)	peak_1457:Chr1(19295600-19296999)	peak_1457:Chr1(19456800-19459199)	peak_1457:Chr2(10930000-10934399)	peak_1457:Chr2(8736200-8738999)	peak_1457:Chr2(6051200-6052599)
peak_1458:Chr1(18555600-18557799)	peak_1458:Chr1(19321400-19323199)	peak_1458:Chr1(19466000-19468399)	peak_1458:Chr2(10938600-10940399)	peak_1458:Chr2(8840800-8844599)	peak_1458:Chr2(6158200-6161599)
peak_1459:Chr1(18576600-18579599)	peak_1459:Chr1(19343000-19344399)	peak_1459:Chr1(19474200-19477999)	peak_1459:Chr2(11049800-11057999)	peak_1459:Chr2(8847400-8856599)	peak_1459:Chr2(6162400-6164799)
peak_1460:Chr1(18582400-18582799)	peak_1460:Chr1(19350800-19352799)	peak_1460:Chr1(19507200-19508599)	peak_1460:Chr2(11069600-11074999)	peak_1460:Chr2(8868800-8870199)	peak_1460:Chr2(6169800-6171199)
peak_1461:Chr1(18583600-18586199)	peak_1461:Chr1(19357600-19361399)	peak_1461:Chr1(19549200-19551999)	peak_1461:Chr2(11075800-11078399)	peak_1461:Chr2(8875400-8889599)	peak_1461:Chr2(6173600-6183799)
peak_1462:Chr1(18589600-18590999)	peak_1462:Chr1(19366600-19368399)	peak_1462:Chr1(19574000-19579599)	peak_1462:Chr2(11080400-11082799)	peak_1462:Chr2(8892400-8892599)	peak_1462:Chr2(6193400-6195399)
peak_1463:Chr1(18657600-18659199)	peak_1463:Chr1(19376000-19376399)	peak_1463:Chr1(19681600-19682599)	peak_1463:Chr2(11089000-11105399)	peak_1463:Chr2(8893800-8912599)	peak_1463:Chr2(6374600-6375599)
peak_1464:Chr1(18665800-18669399)	peak_1464:Chr1(19379600-19380399)	peak_1464:Chr1(19688600-19693599)	peak_1464:Chr2(11106400-11109399)	peak_1464:Chr2(8923600-8931999)	peak_1464:Chr2(6386400-6391599)
peak_1465:Chr1(18671000-18672399)	peak_1465:Chr1(19389600-19391199)	peak_1465:Chr1(19709400-19710799)	peak_1465:Chr2(11148800-11152399)	peak_1465:Chr2(8953200-8957199)	peak_1465:Chr2(6395200-6397199)
peak_1466:Chr1(18718600-18722799)	peak_1466:Chr1(19403400-19406399)	peak_1466:Chr1(19730800-19731599)	peak_1466:Chr2(11183000-11184599)	peak_1466:Chr2(8971200-8975799)	peak_1466:Chr2(6399600-6405999)
peak_1467:Chr1(18749000-18749799)	peak_1467:Chr1(19433400-19435399)	peak_1467:Chr1(19824600-19825999)	peak_1467:Chr2(11272000-11275599)	peak_1467:Chr2(9015000-9016599)	peak_1467:Chr2(6429400-6430599)
peak_1468:Chr1(18755000-18755399)	peak_1468:Chr1(19437800-19438799)	peak_1468:Chr1(19847600-19848599)	peak_1468:Chr2(11302000-11305199)	peak_1468:Chr2(9100600-9101599)	peak_1468:Chr2(6447200-6448999)
peak_1469:Chr1(18756600-18757199)	peak_1469:Chr1(19456600-19458399)	peak_1469:Chr1(19850400-19851599)	peak_1469:Chr2(11315800-11320399)	peak_1469:Chr2(9153400-9155999)	peak_1469:Chr2(6544600-6544999)
peak_1470:Chr1(18763200-18764599)	peak_1470:Chr1(19465400-19467799)	peak_1470:Chr1(19852800-19856599)	peak_1470:Chr2(11351200-11353599)	peak_1470:Chr2(9471200-9473999)	peak_1470:Chr2(6554400-6565599)
peak_1471:Chr1(18780400-18782399)	peak_1471:Chr1(19476400-19477999)	peak_1471:Chr1(19913400-19915599)	peak_1471:Chr2(11376600-11379599)	peak_1471:Chr2(9550000-9557999)	peak_1471:Chr2(6623600-6640599)
peak_1472:Chr1(18832600-18834399)	peak_1472:Chr1(19507200-19508599)	peak_1472:Chr1(19919200-19919799)	peak_1472:Chr2(11461600-11468999)	peak_1472:Chr2(9559000-9578199)	peak_1472:Chr2(6644000-6646199)
peak_1473:Chr1(18838400-18839599)	peak_1473:Chr1(19549600-19550399)	peak_1473:Chr1(19959600-19962199)	peak_1473:Chr2(11478000-11478999)	peak_1473:Chr2(9590200-9591199)	peak_1473:Chr2(6699200-6712999)
peak_1474:Chr1(18847600-18850199)	peak_1474:Chr1(19578400-19579399)	peak_1474:Chr1(19969200-19970399)	peak_1474:Chr2(11507000-11511599)	peak_1474:Chr2(9606000-9609399)	peak_1474:Chr2(6747200-6749999)
peak_1475:Chr1(18853400-18854799)	peak_1475:Chr1(19603400-19605599)	peak_1475:Chr1(19973200-19973999)	peak_1475:Chr2(11514400-11519799)	peak_1475:Chr2(9650600-9658799)	peak_1475:Chr2(6937000-6948999)
peak_1476:Chr1(18866000-18867199)	peak_1476:Chr1(19680800-19682799)	peak_1476:Chr1(19988600-19989999)	peak_1476:Chr2(11520600-11524799)	peak_1476:Chr2(9712800-9717399)	peak_1476:Chr2(7024800-7030999)
peak_1477:Chr1(18923400-18924799)	peak_1477:Chr1(19691800-19693999)	peak_1477:Chr1(20028000-20028999)	peak_1477:Chr2(11585800-11587399)	peak_1477:Chr2(9730200-9737199)	peak_1477:Chr2(7044400-7046199)
peak_1478:Chr1(18942800-18945799)	peak_1478:Chr1(19709400-19710599)	peak_1478:Chr1(20033400-20035399)	peak_1478:Chr2(11588600-11591599)	peak_1478:Chr2(9757800-9760199)	peak_1478:Chr2(7062800-7065999)
peak_1479:Chr1(18968000-18969199)	peak_1479:Chr1(19713200-19713599)	peak_1479:Chr1(20065600-20066999)	peak_1479:Chr2(11593200-11595399)	peak_1479:Chr2(9763800-9767399)	peak_1479:Chr2(7073000-7079799)
peak_1480:Chr1(18977000-18978399)	peak_1480:Chr1(19718400-19719399)	peak_1480:Chr1(20100600-20102399)	peak_1480:Chr2(11596400-11608199)	peak_1480:Chr2(9776400-9781999)	peak_1480:Chr2(7110000-7113599)
peak_1481:Chr1(18992000-18993999)	peak_1481:Chr1(19730600-19731599)	peak_1481:Chr1(20124200-20124999)	peak_1481:Chr2(11634800-11655399)	peak_1481:Chr2(9785200-9787199)	peak_1481:Chr2(7178600-7181799)
peak_1482:Chr1(19003200-19007599)	peak_1482:Chr1(19831800-19833399)	peak_1482:Chr1(20190200-20194599)	peak_1482:Chr2(11681400-11685799)	peak_1482:Chr2(9819600-9830999)	peak_1482:Chr2(7186000-7187999)
peak_1483:Chr1(19010400-19011999)	peak_1483:Chr1(19847600-19848599)	peak_1483:Chr1(20195600-20198799)	peak_1483:Chr2(11766600-11768399)	peak_1483:Chr2(9833400-9840599)	peak_1483:Chr2(7260400-7263399)
peak_1484:Chr1(19059200-19061599)	peak_1484:Chr1(19850200-19851999)	peak_1484:Chr1(20212400-20213199)	peak_1484:Chr2(11863200-11876399)	peak_1484:Chr2(9849000-9870999)	peak_1484:Chr2(7295800-7303599)
peak_1485:Chr1(19073000-19073999)	peak_1485:Chr1(19853600-19855199)	peak_1485:Chr1(20240600-20242999)	peak_1485:Chr2(11956000-11956799)	peak_1485:Chr2(9883800-9888399)	peak_1485:Chr2(7307800-7312599)
peak_1486:Chr1(19079200-19079999)	peak_1486:Chr1(19874600-19876199)	peak_1486:Chr1(20258400-20261799)	peak_1486:Chr2(12088800-12093799)	peak_1486:Chr2(10012400-10017199)	peak_1486:Chr2(7328200-7353399)
peak_1487:Chr1(19085600-19086799)	peak_1487:Chr1(19913400-19915399)	peak_1487:Chr1(20280000-20282399)	peak_1487:Chr2(12094600-12148399)	peak_1487:Chr2(10066600-10067599)	peak_1487:Chr2(7355200-7378199)
peak_1488:Chr1(19089600-19090999)	peak_1488:Chr1(19919200-19919599)	peak_1488:Chr1(20312800-20314199)	peak_1488:Chr2(12205000-12209399)	peak_1488:Chr2(10083000-10084599)	peak_1488:Chr2(7380800-7383199)
peak_1489:Chr1(19095600-19098399)	peak_1489:Chr1(19933600-19934599)	peak_1489:Chr1(20315200-20320799)	peak_1489:Chr2(12230000-12230999)	peak_1489:Chr2(10086800-10098799)	peak_1489:Chr2(7384000-7385599)
peak_1490:Chr1(19102200-19102799)	peak_1490:Chr1(19954000-19955799)	peak_1490:Chr1(20321600-20323399)	peak_1490:Chr2(12238000-12239599)	peak_1490:Chr2(10118200-10132199)	peak_1490:Chr2(7395000-7398399)
peak_1491:Chr1(19106000-19106599)	peak_1491:Chr1(19959600-19960599)	peak_1491:Chr1(20326400-20330199)	peak_1491:Chr2(12249400-12254799)	peak_1491:Chr2(10141800-10144199)	peak_1491:Chr2(7399200-7401799)
peak_1492:Chr1(19113200-19115599)	peak_1492:Chr1(19969000-19970399)	peak_1492:Chr1(20337600-20342399)	peak_1492:Chr2(12449200-12453999)	peak_1492:Chr2(10179400-10195599)	peak_1492:Chr2(7411800-7426799)
peak_1493:Chr1(19121200-19122599)	peak_1493:Chr1(19973200-19973799)	peak_1493:Chr1(20363200-20364599)	peak_1493:Chr2(12491600-12494399)	peak_1493:Chr2(10196600-10201799)	peak_1493:Chr2(7428200-7431399)
peak_1494:Chr1(19129400-19129999)	peak_1494:Chr1(19988600-19989399)	peak_1494:Chr1(20384000-20384999)	peak_1494:Chr2(12497200-12508599)	peak_1494:Chr2(10278600-10288999)	peak_1494:Chr2(7476000-7489799)
peak_1495:Chr1(19132400-19134199)	peak_1495:Chr1(20033400-20035399)	peak_1495:Chr1(20386200-20386999)	peak_1495:Chr2(12516400-12524199)	peak_1495:Chr2(10327800-10330799)	peak_1495:Chr2(7513800-7515599)
peak_1496:Chr1(19135600-19137399)	peak_1496:Chr1(20041400-20045399)	peak_1496:Chr1(20468200-20471199)	peak_1496:Chr2(12533600-12537599)	peak_1496:Chr2(10347400-10348999)	peak_1496:Chr2(7518200-7520199)
peak_1497:Chr1(19155800-19157399)	peak_1497:Chr1(20065000-20066999)	peak_1497:Chr1(20488000-20488799)	peak_1497:Chr2(12566800-12568599)	peak_1497:Chr2(10359000-10360999)	peak_1497:Chr2(7524600-7526599)
peak_1498:Chr1(19174000-19175599)	peak_1498:Chr1(20101000-20101799)	peak_1498:Chr1(20500600-20500999)	peak_1498:Chr2(12638200-12642399)	peak_1498:Chr2(10494000-10494799)	peak_1498:Chr2(7527400-7530199)
peak_1499:Chr1(19191200-19192599)	peak_1499:Chr1(20190400-20194799)	peak_1499:Chr1(20523400-20524199)	peak_1499:Chr2(12643600-12646799)	peak_1499:Chr2(10611600-10617599)	peak_1499:Chr2(7534400-7541999)
peak_1500:Chr1(19199800-19201799)	peak_1500:Chr1(20196400-20198199)	peak_1500:Chr1(20537800-20538999)	peak_1500:Chr2(12677400-12681799)	peak_1500:Chr2(10619000-10621599)	peak_1500:Chr2(7551400-7557599)
peak_1501:Chr1(19246400-19249199)	peak_1501:Chr1(20212400-20214599)	peak_1501:Chr1(20540800-20542999)	peak_1501:Chr2(12773400-12778799)	peak_1501:Chr2(10677600-10678999)	peak_1501:Chr2(7582000-7583399)
peak_1502:Chr1(19250400-19251599)	peak_1502:Chr1(20240800-20242799)	peak_1502:Chr1(20562400-20565399)	peak_1502:Chr2(12851800-12854999)	peak_1502:Chr2(10713600-10717199)	peak_1502:Chr2(7588000-7594999)
peak_1503:Chr1(19281400-19282599)	peak_1503:Chr1(20259000-20260799)	peak_1503:Chr1(20570400-20572599)	peak_1503:Chr2(12926000-12935999)	peak_1503:Chr2(10726200-10728199)	peak_1503:Chr2(7608200-7609599)
peak_1504:Chr1(19295800-19296399)	peak_1504:Chr1(20280000-20282199)	peak_1504:Chr1(20588200-20589799)	peak_1504:Chr2(12939400-12943999)	peak_1504:Chr2(10772400-10781999)	peak_1504:Chr2(7742400-7753999)
peak_1505:Chr1(19321400-19322799)	peak_1505:Chr1(20311200-20320799)	peak_1505:Chr1(20594800-20596399)	peak_1505:Chr2(12949000-12952599)	peak_1505:Chr2(10854200-10859599)	peak_1505:Chr2(7767800-7778599)
peak_1506:Chr1(19342400-19343799)	peak_1506:Chr1(20321600-20323799)	peak_1506:Chr1(20598600-20600999)	peak_1506:Chr2(12966400-12998199)	peak_1506:Chr2(10863000-10869399)	peak_1506:Chr2(7797800-7805199)
peak_1507:Chr1(19352000-19352599)	peak_1507:Chr1(20328000-20329399)	peak_1507:Chr1(20607600-20609399)	peak_1507:Chr2(13054000-13055799)	peak_1507:Chr2(10899800-10904199)	peak_1507:Chr2(7928200-7963399)
peak_1508:Chr1(19357600-19361399)	peak_1508:Chr1(20338400-20343199)	peak_1508:Chr1(20628000-20631999)	peak_1508:Chr2(13092000-13099999)	peak_1508:Chr2(10915000-10917999)	peak_1508:Chr2(7967800-7994199)
peak_1509:Chr1(19366600-19367999)	peak_1509:Chr1(20363400-20364599)	peak_1509:Chr1(20664400-20665999)	peak_1509:Chr2(13138800-13139599)	peak_1509:Chr2(10918800-10924799)	peak_1509:Chr2(8016200-8020599)
peak_1510:Chr1(19376000-19376399)	peak_1510:Chr1(20382600-20384999)	peak_1510:Chr1(20669400-20671399)	peak_1510:Chr2(13185200-13185999)	peak_1510:Chr2(10931400-10932599)	peak_1510:Chr2(8030200-8040399)
peak_1511:Chr1(19379600-19380399)	peak_1511:Chr1(20386200-20386999)	peak_1511:Chr1(20685400-20686399)	peak_1511:Chr2(13197000-13205399)	peak_1511:Chr2(11050000-11055199)	peak_1511:Chr2(8046200-8060599)
peak_1512:Chr1(19389000-19392599)	peak_1512:Chr1(20467600-20470399)	peak_1512:Chr1(20699600-20701399)	peak_1512:Chr2(13406200-13409199)	peak_1512:Chr2(11069400-11074999)	peak_1512:Chr2(8070400-8078399)
peak_1513:Chr1(19403000-19406399)	peak_1513:Chr1(20488200-20488599)	peak_1513:Chr1(20705600-20708399)	peak_1513:Chr2(13472400-13475399)	peak_1513:Chr2(11075800-11079199)	peak_1513:Chr2(8087000-8089399)
peak_1514:Chr1(19433800-19435599)	peak_1514:Chr1(20500600-20502799)	peak_1514:Chr1(20728400-20729399)	peak_1514:Chr2(14021800-14024599)	peak_1514:Chr2(11080000-11082799)	peak_1514:Chr2(8090600-8096799)
peak_1515:Chr1(19437800-19438799)	peak_1515:Chr1(20522400-20523999)	peak_1515:Chr1(20733400-20734799)	peak_1515:Chr2(14132000-14134599)	peak_1515:Chr2(11090000-11104399)	peak_1515:Chr2(8101800-8105799)
peak_1516:Chr1(19454600-19458399)	peak_1516:Chr1(20538000-20539199)	peak_1516:Chr1(20748800-20750999)	peak_1516:Chr2(14138200-14141399)	peak_1516:Chr2(11105200-11108399)	peak_1516:Chr2(8106600-8115799)
peak_1517:Chr1(19465600-19469199)	peak_1517:Chr1(20540800-20541799)	peak_1517:Chr1(20769000-20769599)	peak_1517:Chr2(14252200-14254799)	peak_1517:Chr2(11150600-11152399)	peak_1517:Chr2(8228000-8229599)
peak_1518:Chr1(19476400-19477799)	peak_1518:Chr1(20564000-20565399)	peak_1518:Chr1(20772200-20772599)	peak_1518:Chr2(14259000-14259399)	peak_1518:Chr2(11183000-11184999)	peak_1518:Chr2(8230800-8233799)
peak_1519:Chr1(19507200-19508999)	peak_1519:Chr1(20570600-20572199)	peak_1519:Chr1(20775600-20776599)	peak_1519:Chr2(14277800-14279399)	peak_1519:Chr2(11270600-11275599)	peak_1519:Chr2(8317800-8321799)
peak_1520:Chr1(19549600-19552199)	peak_1520:Chr1(20588200-20589599)	peak_1520:Chr1(20790800-20792399)	peak_1520:Chr2(14283800-14284199)	peak_1520:Chr2(11302200-11304599)	peak_1520:Chr2(8322600-8324799)
peak_1521:Chr1(19578400-19579399)	peak_1521:Chr1(20595000-20596799)	peak_1521:Chr1(20805600-20806999)	peak_1521:Chr2(14289200-14289599)	peak_1521:Chr2(11315800-11320399)	peak_1521:Chr2(8370000-8370199)
peak_1522:Chr1(19603600-19605599)	peak_1522:Chr1(20598400-20600999)	peak_1522:Chr1(20818000-20818999)	peak_1522:Chr2(14330000-14335399)	peak_1522:Chr2(11351000-11353599)	peak_1522:Chr2(8405200-8406199)
peak_1523:Chr1(19681600-19682799)	peak_1523:Chr1(20601800-20602399)	peak_1523:Chr1(20866000-20867399)	peak_1523:Chr2(14336200-14339799)	peak_1523:Chr2(11377200-11379199)	peak_1523:Chr2(8558200-8565199)
peak_1524:Chr1(19690000-19693199)	peak_1524:Chr1(20603600-20605799)	peak_1524:Chr1(20935200-20936799)	peak_1524:Chr2(14468000-14470999)	peak_1524:Chr2(11464600-11468799)	peak_1524:Chr2(8576000-8586799)
peak_1525:Chr1(19709400-19710799)	peak_1525:Chr1(20607600-20609399)	peak_1525:Chr1(20939400-20941999)	peak_1525:Chr2(14479600-14481199)	peak_1525:Chr2(11507000-11511399)	peak_1525:Chr2(8589000-8597399)
peak_1526:Chr1(19713200-19713599)	peak_1526:Chr1(20628000-20632199)	peak_1526:Chr1(20944800-20945999)	peak_1526:Chr2(14496200-14515199)	peak_1526:Chr2(11514600-11519799)	peak_1526:Chr2(8711800-8715199)
peak_1527:Chr1(19718600-19719399)	peak_1527:Chr1(20664000-20665399)	peak_1527:Chr1(20954000-20956399)	peak_1527:Chr2(14554000-14555999)	peak_1527:Chr2(11520600-11524799)	peak_1527:Chr2(8716200-8719999)
peak_1528:Chr1(19824600-19825999)	peak_1528:Chr1(20669400-20671399)	peak_1528:Chr1(20976800-20977799)	peak_1528:Chr2(14609400-14626199)	peak_1528:Chr2(11568400-11569599)	peak_1528:Chr2(8794600-8797199)
peak_1529:Chr1(19832000-19833399)	peak_1529:Chr1(20686000-20686399)	peak_1529:Chr1(20989000-20989999)	peak_1529:Chr2(14677800-14680599)	peak_1529:Chr2(11586000-11587199)	peak_1529:Chr2(8824000-8824799)
peak_1530:Chr1(19847600-19848599)	peak_1530:Chr1(20699600-20701399)	peak_1530:Chr1(21038200-21042199)	peak_1530:Chr2(14735200-14736999)	peak_1530:Chr2(11596200-11608199)	peak_1530:Chr2(8841200-8844399)
peak_1531:Chr1(19850800-19851399)	peak_1531:Chr1(20704800-20708399)	peak_1531:Chr1(21045400-21047399)	peak_1531:Chr2(14879200-14881599)	peak_1531:Chr2(11635400-11651599)	peak_1531:Chr2(8847400-8856599)
peak_1532:Chr1(19854000-19854799)	peak_1532:Chr1(20727600-20729399)	peak_1532:Chr1(21054800-21058199)	peak_1532:Chr2(14982800-14987799)	peak_1532:Chr2(11652600-11656399)	peak_1532:Chr2(8863600-8864999)
peak_1533:Chr1(19874600-19876399)	peak_1533:Chr1(20733400-20733999)	peak_1533:Chr1(21062000-21064599)	peak_1533:Chr2(15033400-15037599)	peak_1533:Chr2(11863400-11876599)	peak_1533:Chr2(8875000-8889599)
peak_1534:Chr1(19912600-19914399)	peak_1534:Chr1(20748800-20750599)	peak_1534:Chr1(21068400-21075999)	peak_1534:Chr2(15044000-15050399)	peak_1534:Chr2(12088800-12135399)	peak_1534:Chr2(8892400-8892599)
peak_1535:Chr1(19919200-19919799)	peak_1535:Chr1(20765800-20765999)	peak_1535:Chr1(21113400-21116199)	peak_1535:Chr2(15132600-15136399)	peak_1535:Chr2(12136800-12140799)	peak_1535:Chr2(8893800-8910399)
peak_1536:Chr1(19933600-19934599)	peak_1536:Chr1(20769200-20770199)	peak_1536:Chr1(21127200-21128799)	peak_1536:Chr2(15309200-15313199)	peak_1536:Chr2(12141800-12146399)	peak_1536:Chr2(8923400-8924999)
peak_1537:Chr1(19954000-19955999)	peak_1537:Chr1(20772200-20772599)	peak_1537:Chr1(21150200-21152399)	peak_1537:Chr2(15322600-15325399)	peak_1537:Chr2(12205000-12209399)	peak_1537:Chr2(8926000-8931999)
peak_1538:Chr1(19959600-19962199)	peak_1538:Chr1(20775600-20776599)	peak_1538:Chr1(21166800-21168799)	peak_1538:Chr2(15390000-15398799)	peak_1538:Chr2(12230400-12231999)	peak_1538:Chr2(8953000-8956999)
peak_1539:Chr1(19968600-19970399)	peak_1539:Chr1(20790800-20792199)	peak_1539:Chr1(21174800-21176799)	peak_1539:Chr2(15435400-15439199)	peak_1539:Chr2(12237200-12239599)	peak_1539:Chr2(8971200-8975399)
peak_1540:Chr1(19973200-19973999)	peak_1540:Chr1(20805600-20807399)	peak_1540:Chr1(21181200-21182799)	peak_1540:Chr2(15457600-15462199)	peak_1540:Chr2(12250200-12254199)	peak_1540:Chr2(9014400-9016999)
peak_1541:Chr1(19988600-19989399)	peak_1541:Chr1(20818000-20818999)	peak_1541:Chr1(21184800-21185999)	peak_1541:Chr2(15520000-15523599)	peak_1541:Chr2(12448800-12458399)	peak_1541:Chr2(9447000-9448199)
peak_1542:Chr1(20033400-20035399)	peak_1542:Chr1(20866000-20867199)	peak_1542:Chr1(21192600-21196999)	peak_1542:Chr2(15545600-15551599)	peak_1542:Chr2(12491600-12493599)	peak_1542:Chr2(9470600-9472199)
peak_1543:Chr1(20041400-20042999)	peak_1543:Chr1(20935600-20936399)	peak_1543:Chr1(21231200-21234599)	peak_1543:Chr2(15658200-15660999)	peak_1543:Chr2(12496800-12508199)	peak_1543:Chr2(9550200-9578199)
peak_1544:Chr1(20065200-20066199)	peak_1544:Chr1(20939400-20941799)	peak_1544:Chr1(21242000-21244399)	peak_1544:Chr2(15694400-15700399)	peak_1544:Chr2(12516600-12524799)	peak_1544:Chr2(9606200-9609799)
peak_1545:Chr1(20101000-20101999)	peak_1545:Chr1(20944800-20945999)	peak_1545:Chr1(21261600-21262599)	peak_1545:Chr2(15759400-15760599)	peak_1545:Chr2(12533400-12536999)	peak_1545:Chr2(9650200-9658599)
peak_1546:Chr1(20153600-20153999)	peak_1546:Chr1(20954200-20956999)	peak_1546:Chr1(21275600-21276799)	peak_1546:Chr2(15777400-15779999)	peak_1546:Chr2(12617400-12618599)	peak_1546:Chr2(9712000-9716799)
peak_1547:Chr1(20190400-20194399)	peak_1547:Chr1(20977000-20977799)	peak_1547:Chr1(21279600-21281599)	peak_1547:Chr2(15862600-15866399)	peak_1547:Chr2(12637200-12642599)	peak_1547:Chr2(9732400-9737199)
peak_1548:Chr1(20196400-20198199)	peak_1548:Chr1(20989000-20990199)	peak_1548:Chr1(21335000-21335599)	peak_1548:Chr2(15977600-15986599)	peak_1548:Chr2(12643800-12647599)	peak_1548:Chr2(9738000-9739799)
peak_1549:Chr1(20212600-20215399)	peak_1549:Chr1(21038000-21042599)	peak_1549:Chr1(21341600-21344199)	peak_1549:Chr2(16002400-16005199)	peak_1549:Chr2(12676600-12681999)	peak_1549:Chr2(9763800-9767399)
peak_1550:Chr1(20240800-20242999)	peak_1550:Chr1(21045800-21047999)	peak_1550:Chr1(21348200-21350199)	peak_1550:Chr2(16015400-16019999)	peak_1550:Chr2(12852000-12854599)	peak_1550:Chr2(9775600-9782399)
peak_1551:Chr1(20260000-20261399)	peak_1551:Chr1(21057000-21058199)	peak_1551:Chr1(21360800-21365799)	peak_1551:Chr2(16048000-16052799)	peak_1551:Chr2(12925800-12934199)	peak_1551:Chr2(9818200-9830799)
peak_1552:Chr1(20280000-20281999)	peak_1552:Chr1(21062000-21064599)	peak_1552:Chr1(21379800-21380999)	peak_1552:Chr2(16081600-16084199)	peak_1552:Chr2(12939600-12943599)	peak_1552:Chr2(9833400-9839399)
peak_1553:Chr1(20312800-20319599)	peak_1553:Chr1(21066400-21069999)	peak_1553:Chr1(21392400-21392799)	peak_1553:Chr2(16134600-16136199)	peak_1553:Chr2(12965200-12997199)	peak_1553:Chr2(9850600-9857999)
peak_1554:Chr1(20322000-20323799)	peak_1554:Chr1(21071600-21076999)	peak_1554:Chr1(21415200-21415599)	peak_1554:Chr2(16143800-16146599)	peak_1554:Chr2(13092000-13100199)	peak_1554:Chr2(9863400-9870999)
peak_1555:Chr1(20327200-20329399)	peak_1555:Chr1(21113400-21115799)	peak_1555:Chr1(21626000-21627999)	peak_1555:Chr2(16183400-16185399)	peak_1555:Chr2(13138800-13139599)	peak_1555:Chr2(9872400-9874199)
peak_1556:Chr1(20338400-20338799)	peak_1556:Chr1(21119600-21120799)	peak_1556:Chr1(21630800-21632599)	peak_1556:Chr2(16216200-16229599)	peak_1556:Chr2(13185200-13186199)	peak_1556:Chr2(9886000-9887799)
peak_1557:Chr1(20339600-20342399)	peak_1557:Chr1(21127400-21128399)	peak_1557:Chr1(21633600-21635599)	peak_1557:Chr2(16235400-16238999)	peak_1557:Chr2(13197000-13205599)	peak_1557:Chr2(9945200-9946399)
peak_1558:Chr1(20363400-20364399)	peak_1558:Chr1(21137800-21140999)	peak_1558:Chr1(21641800-21642399)	peak_1558:Chr2(16241800-16243799)	peak_1558:Chr2(13406400-13408999)	peak_1558:Chr2(10012400-10015399)
peak_1559:Chr1(20383800-20384999)	peak_1559:Chr1(21144000-21146599)	peak_1559:Chr1(21661200-21664199)	peak_1559:Chr2(16253400-16255799)	peak_1559:Chr2(13511800-13512999)	peak_1559:Chr2(10066600-10067599)
peak_1560:Chr1(20386200-20388999)	peak_1560:Chr1(21150200-21152199)	peak_1560:Chr1(21686400-21689999)	peak_1560:Chr2(16313200-16318399)	peak_1560:Chr2(13554400-13556199)	peak_1560:Chr2(10083000-10084599)
peak_1561:Chr1(20467800-20469799)	peak_1561:Chr1(21154000-21156199)	peak_1561:Chr1(21703000-21704199)	peak_1561:Chr2(16329200-16343399)	peak_1561:Chr2(13704000-13705799)	peak_1561:Chr2(10086000-10089999)
peak_1562:Chr1(20488000-20488599)	peak_1562:Chr1(21166800-21168799)	peak_1562:Chr1(21715400-21716799)	peak_1562:Chr2(16351600-16357599)	peak_1562:Chr2(13823600-13824799)	peak_1562:Chr2(10091000-10093599)
peak_1563:Chr1(20500600-20501999)	peak_1563:Chr1(21174800-21177799)	peak_1563:Chr1(21719200-21722199)	peak_1563:Chr2(16367200-16371199)	peak_1563:Chr2(14135400-14137799)	peak_1563:Chr2(10120600-10122599)
peak_1564:Chr1(20522400-20523799)	peak_1564:Chr1(21181200-21183599)	peak_1564:Chr1(21724000-21725999)	peak_1564:Chr2(16385400-16389799)	peak_1564:Chr2(14138600-14144399)	peak_1564:Chr2(10129200-10132199)
peak_1565:Chr1(20537800-20538999)	peak_1565:Chr1(21184800-21186399)	peak_1565:Chr1(21730200-21733999)	peak_1565:Chr2(16424400-16425599)	peak_1565:Chr2(14156800-14166599)	peak_1565:Chr2(10141800-10144199)
peak_1566:Chr1(20540800-20541999)	peak_1566:Chr1(21192800-21196599)	peak_1566:Chr1(21736400-21738599)	peak_1566:Chr2(16449200-16451799)	peak_1566:Chr2(14252200-14254199)	peak_1566:Chr2(10178400-10195599)
peak_1567:Chr1(20564200-20564599)	peak_1567:Chr1(21231400-21236199)	peak_1567:Chr1(21742800-21744199)	peak_1567:Chr2(16465200-16468199)	peak_1567:Chr2(14259000-14259399)	peak_1567:Chr2(10196600-10201399)
peak_1568:Chr1(20570800-20571999)	peak_1568:Chr1(21242000-21244799)	peak_1568:Chr1(21756600-21757799)	peak_1568:Chr2(16474400-16480599)	peak_1568:Chr2(14283800-14284199)	peak_1568:Chr2(10215800-10217599)
peak_1569:Chr1(20588200-20589599)	peak_1569:Chr1(21261600-21263399)	peak_1569:Chr1(21759000-21761599)	peak_1569:Chr2(16481800-16486999)	peak_1569:Chr2(14330400-14334399)	peak_1569:Chr2(10278600-10281399)
peak_1570:Chr1(20595000-20596399)	peak_1570:Chr1(21275600-21276599)	peak_1570:Chr1(21796200-21797199)	peak_1570:Chr2(16520400-16522799)	peak_1570:Chr2(14468400-14470199)	peak_1570:Chr2(10282200-10287599)
peak_1571:Chr1(20599400-20600999)	peak_1571:Chr1(21279600-21281799)	peak_1571:Chr1(21847600-21848399)	peak_1571:Chr2(16554800-16560399)	peak_1571:Chr2(14497400-14514399)	peak_1571:Chr2(10347600-10348599)
peak_1572:Chr1(20603600-20605799)	peak_1572:Chr1(21286200-21286799)	peak_1572:Chr1(21878800-21879999)	peak_1572:Chr2(16638200-16643799)	peak_1572:Chr2(14610000-14625799)	peak_1572:Chr2(10494400-10494799)
peak_1573:Chr1(20607600-20609199)	peak_1573:Chr1(21307200-21308399)	peak_1573:Chr1(21886800-21890999)	peak_1573:Chr2(16660400-16664999)	peak_1573:Chr2(14677400-14681599)	peak_1573:Chr2(10543600-10545199)
peak_1574:Chr1(20628000-20632399)	peak_1574:Chr1(21341600-21343999)	peak_1574:Chr1(21893800-21894599)	peak_1574:Chr2(16677600-16688599)	peak_1574:Chr2(14735200-14736999)	peak_1574:Chr2(10611600-10618399)
peak_1575:Chr1(20664000-20665399)	peak_1575:Chr1(21347600-21349999)	peak_1575:Chr1(21899400-21901599)	peak_1575:Chr2(16690600-16696599)	peak_1575:Chr2(14880000-14881599)	peak_1575:Chr2(10619600-10621599)
peak_1576:Chr1(20670000-20671599)	peak_1576:Chr1(21360000-21362999)	peak_1576:Chr1(21917800-21919399)	peak_1576:Chr2(16697800-16709599)	peak_1576:Chr2(14983200-14987599)	peak_1576:Chr2(10628000-10628599)
peak_1577:Chr1(20700400-20701399)	peak_1577:Chr1(21380400-21382399)	peak_1577:Chr1(21922400-21924199)	peak_1577:Chr2(16716000-16718199)	peak_1577:Chr2(15033800-15036399)	peak_1577:Chr2(10677600-10679399)
peak_1578:Chr1(20704800-20708399)	peak_1578:Chr1(21392400-21393799)	peak_1578:Chr1(21925800-21927999)	peak_1578:Chr2(16725000-16730799)	peak_1578:Chr2(15043600-15051599)	peak_1578:Chr2(10714600-10716999)
peak_1579:Chr1(20728600-20730199)	peak_1579:Chr1(21396200-21397199)	peak_1579:Chr1(21932200-21933999)	peak_1579:Chr2(16748000-16751599)	peak_1579:Chr2(15106200-15108999)	peak_1579:Chr2(10726200-10727999)
peak_1580:Chr1(20733400-20733999)	peak_1580:Chr1(21415000-21415599)	peak_1580:Chr1(21938800-21941199)	peak_1580:Chr2(16801400-16802799)	peak_1580:Chr2(15309600-15313199)	peak_1580:Chr2(10773400-10781199)
peak_1581:Chr1(20749200-20750599)	peak_1581:Chr1(21444600-21445999)	peak_1581:Chr1(21942200-21947399)	peak_1581:Chr2(16805800-16808799)	peak_1581:Chr2(15323200-15325399)	peak_1581:Chr2(10854400-10858999)
peak_1582:Chr1(20765800-20766399)	peak_1582:Chr1(21448400-21450199)	peak_1582:Chr1(21949200-21950199)	peak_1582:Chr2(16813200-16815999)	peak_1582:Chr2(15390000-15399999)	peak_1582:Chr2(10863200-10867799)
peak_1583:Chr1(20769000-20769599)	peak_1583:Chr1(21487600-21488599)	peak_1583:Chr1(21955800-21957199)	peak_1583:Chr2(16835000-16836199)	peak_1583:Chr2(15435800-15439399)	peak_1583:Chr2(10887000-10889399)
peak_1584:Chr1(20775600-20776599)	peak_1584:Chr1(21536600-21537599)	peak_1584:Chr1(21964800-21966199)	peak_1584:Chr2(16907200-16910599)	peak_1584:Chr2(15457800-15461599)	peak_1584:Chr2(10897400-10898199)
peak_1585:Chr1(20790800-20792399)	peak_1585:Chr1(21581000-21581799)	peak_1585:Chr1(21982600-21983199)	peak_1585:Chr2(16916400-16919599)	peak_1585:Chr2(15520200-15523599)	peak_1585:Chr2(10901200-10903599)
peak_1586:Chr1(20805600-20807199)	peak_1586:Chr1(21625800-21627999)	peak_1586:Chr1(21990800-21996599)	peak_1586:Chr2(16921600-16929199)	peak_1586:Chr2(15547600-15551399)	peak_1586:Chr2(10918200-10921199)
peak_1587:Chr1(20818000-20818399)	peak_1587:Chr1(21630600-21635799)	peak_1587:Chr1(22026000-22028399)	peak_1587:Chr2(16964200-16970799)	peak_1587:Chr2(15658800-15661399)	peak_1587:Chr2(10922200-10923399)
peak_1588:Chr1(20849400-20850599)	peak_1588:Chr1(21640800-21643399)	peak_1588:Chr1(22033600-22034399)	peak_1588:Chr2(16991400-16996999)	peak_1588:Chr2(15690200-15692799)	peak_1588:Chr2(11049800-11055199)
peak_1589:Chr1(20865800-20867199)	peak_1589:Chr1(21661200-21663399)	peak_1589:Chr1(22036400-22038199)	peak_1589:Chr2(17116200-17123599)	peak_1589:Chr2(15694600-15700399)	peak_1589:Chr2(11070000-11074399)
peak_1590:Chr1(20934800-20936599)	peak_1590:Chr1(21686400-21689999)	peak_1590:Chr1(22039400-22043999)	peak_1590:Chr2(17142600-17157399)	peak_1590:Chr2(15731000-15733799)	peak_1590:Chr2(11075800-11078599)
peak_1591:Chr1(20939000-20941799)	peak_1591:Chr1(21703000-21704199)	peak_1591:Chr1(22063400-22064599)	peak_1591:Chr2(17161200-17268399)	peak_1591:Chr2(15759400-15761399)	peak_1591:Chr2(11080400-11082199)
peak_1592:Chr1(20944800-20945999)	peak_1592:Chr1(21715200-21717799)	peak_1592:Chr1(22067600-22068199)	peak_1592:Chr2(17269400-17335199)	peak_1592:Chr2(15860800-15866999)	peak_1592:Chr2(11102000-11103399)
peak_1593:Chr1(20951200-20952199)	peak_1593:Chr1(21719400-21722399)	peak_1593:Chr1(22073800-22075599)	peak_1593:Chr2(17343800-17346799)	peak_1593:Chr2(15978800-15986599)	peak_1593:Chr2(11105200-11108599)
peak_1594:Chr1(20954400-20958399)	peak_1594:Chr1(21724000-21726199)	peak_1594:Chr1(22081400-22083999)	peak_1594:Chr2(17360800-17366999)	peak_1594:Chr2(15997200-16000799)	peak_1594:Chr2(11126400-11127999)
peak_1595:Chr1(20977000-20977799)	peak_1595:Chr1(21730400-21733999)	peak_1595:Chr1(22088200-22092999)	peak_1595:Chr2(17368600-17374599)	peak_1595:Chr2(16002000-16004999)	peak_1595:Chr2(11148800-11152799)
peak_1596:Chr1(20989000-20989999)	peak_1596:Chr1(21735200-21738999)	peak_1596:Chr1(22097400-22098399)	peak_1596:Chr2(17376600-17385599)	peak_1596:Chr2(16015400-16017199)	peak_1596:Chr2(11183000-11184599)
peak_1597:Chr1(21038400-21042599)	peak_1597:Chr1(21742800-21744199)	peak_1597:Chr1(22099400-22099799)	peak_1597:Chr2(17484800-17490399)	peak_1597:Chr2(16018000-16020199)	peak_1597:Chr2(11271000-11274199)
peak_1598:Chr1(21045800-21047999)	peak_1598:Chr1(21756800-21757599)	peak_1598:Chr1(22119600-22121799)	peak_1598:Chr2(17630000-17632799)	peak_1598:Chr2(16048400-16052999)	peak_1598:Chr2(11302200-11303599)
peak_1599:Chr1(21056600-21058199)	peak_1599:Chr1(21760000-21761599)	peak_1599:Chr1(22137800-22139199)	peak_1599:Chr2(17639800-17645999)	peak_1599:Chr2(16081600-16084199)	peak_1599:Chr2(11315800-11320399)
peak_1600:Chr1(21062000-21065199)	peak_1600:Chr1(21796000-21797199)	peak_1600:Chr1(22146200-22149199)	peak_1600:Chr2(17674400-17682199)	peak_1600:Chr2(16134600-16136399)	peak_1600:Chr2(11351000-11353599)
peak_1601:Chr1(21068400-21070199)	peak_1601:Chr1(21879000-21880199)	peak_1601:Chr1(22178800-22180599)	peak_1601:Chr2(17755200-17759399)	peak_1601:Chr2(16144000-16146599)	peak_1601:Chr2(11362200-11364399)
peak_1602:Chr1(21072600-21076999)	peak_1602:Chr1(21886800-21889799)	peak_1602:Chr1(22185800-22186199)	peak_1602:Chr2(17802800-17809399)	peak_1602:Chr2(16183600-16185599)	peak_1602:Chr2(11409200-11411799)
peak_1603:Chr1(21081200-21083599)	peak_1603:Chr1(21893800-21894599)	peak_1603:Chr1(22194800-22195399)	peak_1603:Chr2(17850600-17853799)	peak_1603:Chr2(16216200-16229599)	peak_1603:Chr2(11464600-11468399)
peak_1604:Chr1(21114200-21115799)	peak_1604:Chr1(21898800-21901399)	peak_1604:Chr1(22221600-22225199)	peak_1604:Chr2(17862000-17863399)	peak_1604:Chr2(16237000-16238999)	peak_1604:Chr2(11478000-11479399)
peak_1605:Chr1(21119600-21120199)	peak_1605:Chr1(21917800-21921599)	peak_1605:Chr1(22234400-22234999)	peak_1605:Chr2(17865400-17879599)	peak_1605:Chr2(16241000-16243799)	peak_1605:Chr2(11508200-11511199)
peak_1606:Chr1(21127200-21128399)	peak_1606:Chr1(21922400-21923999)	peak_1606:Chr1(22237000-22238399)	peak_1606:Chr2(17880800-17882199)	peak_1606:Chr2(16314200-16318199)	peak_1606:Chr2(11514000-11519199)
peak_1607:Chr1(21138600-21139999)	peak_1607:Chr1(21926000-21927999)	peak_1607:Chr1(22253800-22256599)	peak_1607:Chr2(17927400-17928999)	peak_1607:Chr2(16329600-16342999)	peak_1607:Chr2(11521400-11524199)
peak_1608:Chr1(21150200-21152599)	peak_1608:Chr1(21933000-21934199)	peak_1608:Chr1(22265600-22266599)	peak_1608:Chr2(17942200-17945599)	peak_1608:Chr2(16351800-16356799)	peak_1608:Chr2(11568200-11569399)
peak_1609:Chr1(21160000-21161399)	peak_1609:Chr1(21938600-21941199)	peak_1609:Chr1(22324800-22325999)	peak_1609:Chr2(17946400-17947799)	peak_1609:Chr2(16367000-16371199)	peak_1609:Chr2(11585800-11586999)
peak_1610:Chr1(21167000-21168999)	peak_1610:Chr1(21942000-21947999)	peak_1610:Chr1(22338000-22341599)	peak_1610:Chr2(17953800-17955399)	peak_1610:Chr2(16465000-16466399)	peak_1610:Chr2(11597800-11608199)
peak_1611:Chr1(21175600-21176799)	peak_1611:Chr1(21949400-21949999)	peak_1611:Chr1(22357400-22358599)	peak_1611:Chr2(17981400-17986999)	peak_1611:Chr2(16474400-16480599)	peak_1611:Chr2(11635800-11651399)
peak_1612:Chr1(21181200-21183999)	peak_1612:Chr1(21955800-21957199)	peak_1612:Chr1(22370000-22370799)	peak_1612:Chr2(17989800-17995799)	peak_1612:Chr2(16481400-16485599)	peak_1612:Chr2(11864000-11876399)
peak_1613:Chr1(21184800-21185599)	peak_1613:Chr1(21964600-21966199)	peak_1613:Chr1(22374200-22380399)	peak_1613:Chr2(18007600-18009799)	peak_1613:Chr2(16520200-16521399)	peak_1613:Chr2(12089600-12090999)
peak_1614:Chr1(21193200-21197399)	peak_1614:Chr1(21971400-21975799)	peak_1614:Chr1(22385000-22386599)	peak_1614:Chr2(18024800-18031199)	peak_1614:Chr2(16555600-16558399)	peak_1614:Chr2(12095800-12134799)
peak_1615:Chr1(21231400-21234199)	peak_1615:Chr1(21992800-21997399)	peak_1615:Chr1(22427800-22428999)	peak_1615:Chr2(18076200-18082799)	peak_1615:Chr2(16638600-16642799)	peak_1615:Chr2(12145000-12146599)
peak_1616:Chr1(21242000-21244799)	peak_1616:Chr1(22026200-22028599)	peak_1616:Chr1(22435800-22436999)	peak_1616:Chr2(18086000-18099399)	peak_1616:Chr2(16660800-16661999)	peak_1616:Chr2(12153200-12154799)
peak_1617:Chr1(21261600-21262799)	peak_1617:Chr1(22033600-22034399)	peak_1617:Chr1(22441400-22441999)	peak_1617:Chr2(18134200-18139799)	peak_1617:Chr2(16677400-16687199)	peak_1617:Chr2(12205000-12210799)
peak_1618:Chr1(21269200-21270999)	peak_1618:Chr1(22036400-22037799)	peak_1618:Chr1(22448000-22449799)	peak_1618:Chr2(18178600-18183799)	peak_1618:Chr2(16691600-16696799)	peak_1618:Chr2(12218000-12219399)
peak_1619:Chr1(21275400-21276599)	peak_1619:Chr1(22039400-22040199)	peak_1619:Chr1(22450600-22453199)	peak_1619:Chr2(18269600-18277999)	peak_1619:Chr2(16700200-16705199)	peak_1619:Chr2(12229800-12232199)
peak_1620:Chr1(21279800-21281599)	peak_1620:Chr1(22041800-22043599)	peak_1620:Chr1(22466600-22468799)	peak_1620:Chr2(18282800-18288199)	peak_1620:Chr2(16716800-16717799)	peak_1620:Chr2(12250600-12255799)
peak_1621:Chr1(21286200-21286799)	peak_1621:Chr1(22063400-22065199)	peak_1621:Chr1(22473200-22474199)	peak_1621:Chr2(18289600-18304799)	peak_1621:Chr2(16725600-16731599)	peak_1621:Chr2(12449200-12458999)
peak_1622:Chr1(21307200-21308999)	peak_1622:Chr1(22067600-22068199)	peak_1622:Chr1(22480600-22481999)	peak_1622:Chr2(18369800-18385399)	peak_1622:Chr2(16749000-16751599)	peak_1622:Chr2(12491600-12493599)
peak_1623:Chr1(21333400-21335599)	peak_1623:Chr1(22071000-22075599)	peak_1623:Chr1(22489600-22490799)	peak_1623:Chr2(18388800-18430599)	peak_1623:Chr2(16805800-16808799)	peak_1623:Chr2(12496400-12508199)
peak_1624:Chr1(21341400-21343999)	peak_1624:Chr1(22081400-22083799)	peak_1624:Chr1(22494600-22495599)	peak_1624:Chr2(18437400-18444799)	peak_1624:Chr2(16909400-16912599)	peak_1624:Chr2(12516600-12524399)
peak_1625:Chr1(21347800-21349999)	peak_1625:Chr1(22088600-22092999)	peak_1625:Chr1(22498800-22501599)	peak_1625:Chr2(18449200-18459599)	peak_1625:Chr2(16921800-16925399)	peak_1625:Chr2(12533400-12537399)
peak_1626:Chr1(21360400-21363399)	peak_1626:Chr1(22098000-22099799)	peak_1626:Chr1(22535800-22536799)	peak_1626:Chr2(18464600-18468799)	peak_1626:Chr2(16926200-16929199)	peak_1626:Chr2(12617200-12618599)
peak_1627:Chr1(21380400-21382399)	peak_1627:Chr1(22119800-22121399)	peak_1627:Chr1(22538200-22542199)	peak_1627:Chr2(18480800-18482399)	peak_1627:Chr2(16964200-16970199)	peak_1627:Chr2(12638400-12642599)
peak_1628:Chr1(21392400-21393799)	peak_1628:Chr1(22137800-22141999)	peak_1628:Chr1(22560600-22561999)	peak_1628:Chr2(18489400-18491599)	peak_1628:Chr2(16991400-16999399)	peak_1628:Chr2(12644000-12647599)
peak_1629:Chr1(21396200-21398399)	peak_1629:Chr1(22146200-22147999)	peak_1629:Chr1(22595400-22596399)	peak_1629:Chr2(18496800-18500599)	peak_1629:Chr2(17116400-17124599)	peak_1629:Chr2(12677800-12682399)
peak_1630:Chr1(21414000-21415999)	peak_1630:Chr1(22178400-22181199)	peak_1630:Chr1(22606600-22609199)	peak_1630:Chr2(18585200-18587799)	peak_1630:Chr2(17143200-17158599)	peak_1630:Chr2(12739200-12739599)
peak_1631:Chr1(21443000-21446399)	peak_1631:Chr1(22221600-22223199)	peak_1631:Chr1(22617200-22617799)	peak_1631:Chr2(18607800-18614799)	peak_1631:Chr2(17161000-17179199)	peak_1631:Chr2(12851600-12854599)
peak_1632:Chr1(21448400-21450399)	peak_1632:Chr1(22233600-22235199)	peak_1632:Chr1(22618800-22619799)	peak_1632:Chr2(18621200-18627799)	peak_1632:Chr2(17182000-17268399)	peak_1632:Chr2(12890000-12890399)
peak_1633:Chr1(21487600-21488399)	peak_1633:Chr1(22237000-22238599)	peak_1633:Chr1(22627400-22628999)	peak_1633:Chr2(18631200-18634799)	peak_1633:Chr2(17269600-17322599)	peak_1633:Chr2(12928800-12934399)
peak_1634:Chr1(21520000-21520799)	peak_1634:Chr1(22253800-22255999)	peak_1634:Chr1(22635200-22637599)	peak_1634:Chr2(18635800-18646999)	peak_1634:Chr2(17323400-17325599)	peak_1634:Chr2(12940800-12942999)
peak_1635:Chr1(21536200-21537799)	peak_1635:Chr1(22265600-22266599)	peak_1635:Chr1(22638400-22642799)	peak_1635:Chr2(18684000-18690399)	peak_1635:Chr2(17327600-17330999)	peak_1635:Chr2(12969600-12971999)
peak_1636:Chr1(21554200-21554599)	peak_1636:Chr1(22324800-22325999)	peak_1636:Chr1(22652000-22653799)	peak_1636:Chr2(18691800-18695199)	peak_1636:Chr2(17359000-17374799)	peak_1636:Chr2(12988800-12994799)
peak_1637:Chr1(21555800-21558199)	peak_1637:Chr1(22337400-22341799)	peak_1637:Chr1(22654600-22657599)	peak_1637:Chr2(18696400-18698799)	peak_1637:Chr2(17377000-17381199)	peak_1637:Chr2(13014800-13016799)
peak_1638:Chr1(21581000-21581799)	peak_1638:Chr1(22357400-22358399)	peak_1638:Chr1(22666000-22669199)	peak_1638:Chr2(18778600-18780199)	peak_1638:Chr2(17485200-17490999)	peak_1638:Chr2(13092000-13100199)
peak_1639:Chr1(21625400-21628199)	peak_1639:Chr1(22370000-22370799)	peak_1639:Chr1(22675800-22678599)	peak_1639:Chr2(18796800-18799799)	peak_1639:Chr2(17554200-17555199)	peak_1639:Chr2(13138600-13139599)
peak_1640:Chr1(21631000-21632799)	peak_1640:Chr1(22375400-22377199)	peak_1640:Chr1(22686600-22688399)	peak_1640:Chr2(18802800-18810799)	peak_1640:Chr2(17566600-17567599)	peak_1640:Chr2(13185200-13186199)
peak_1641:Chr1(21634200-21635599)	peak_1641:Chr1(22378800-22379999)	peak_1641:Chr1(22689400-22691599)	peak_1641:Chr2(18825000-18826799)	peak_1641:Chr2(17572800-17574599)	peak_1641:Chr2(13194800-13196399)
peak_1642:Chr1(21641600-21643399)	peak_1642:Chr1(22385200-22386399)	peak_1642:Chr1(22705200-22708399)	peak_1642:Chr2(18845800-18848399)	peak_1642:Chr2(17640800-17643799)	peak_1642:Chr2(13197600-13206199)
peak_1643:Chr1(21661200-21662199)	peak_1643:Chr1(22427800-22429999)	peak_1643:Chr1(22709200-22711199)	peak_1643:Chr2(18849800-18858799)	peak_1643:Chr2(17675400-17679599)	peak_1643:Chr2(13511200-13513599)
peak_1644:Chr1(21686400-21689999)	peak_1644:Chr1(22435800-22437799)	peak_1644:Chr1(22731600-22733199)	peak_1644:Chr2(18870000-18875399)	peak_1644:Chr2(17803000-17806999)	peak_1644:Chr2(13822400-13825999)
peak_1645:Chr1(21703000-21704599)	peak_1645:Chr1(22441200-22441999)	peak_1645:Chr1(22742200-22743799)	peak_1645:Chr2(18876800-18882999)	peak_1645:Chr2(17862400-17863399)	peak_1645:Chr2(13829800-13831599)
peak_1646:Chr1(21714600-21717999)	peak_1646:Chr1(22447000-22451999)	peak_1646:Chr1(22755800-22756799)	peak_1646:Chr2(18922600-18927999)	peak_1646:Chr2(17865600-17878599)	peak_1646:Chr2(14132000-14144999)
peak_1647:Chr1(21719400-21722599)	peak_1647:Chr1(22466600-22468599)	peak_1647:Chr1(22767200-22769799)	peak_1647:Chr2(18940600-18943399)	peak_1647:Chr2(17880800-17882399)	peak_1647:Chr2(14156400-14167599)
peak_1648:Chr1(21724000-21725999)	peak_1648:Chr1(22473000-22474399)	peak_1648:Chr1(22774400-22776599)	peak_1648:Chr2(18946000-18951799)	peak_1648:Chr2(17927400-17929399)	peak_1648:Chr2(14330400-14335399)
peak_1649:Chr1(21730200-21731399)	peak_1649:Chr1(22489400-22490799)	peak_1649:Chr1(22789800-22792199)	peak_1649:Chr2(18956400-18958399)	peak_1649:Chr2(17942000-17947799)	peak_1649:Chr2(14468600-14470399)
peak_1650:Chr1(21732400-21734399)	peak_1650:Chr1(22494200-22496999)	peak_1650:Chr1(22807600-22811199)	peak_1650:Chr2(18985400-18992599)	peak_1650:Chr2(17954600-17955999)	peak_1650:Chr2(14497800-14513999)
peak_1651:Chr1(21735200-21738999)	peak_1651:Chr1(22497800-22500999)	peak_1651:Chr1(22822000-22823199)	peak_1651:Chr2(19013000-19017999)	peak_1651:Chr2(17981200-17984999)	peak_1651:Chr2(14610000-14616599)
peak_1652:Chr1(21743000-21744199)	peak_1652:Chr1(22534600-22536599)	peak_1652:Chr1(22824000-22826399)	peak_1652:Chr2(19081400-19088199)	peak_1652:Chr2(17990400-17994599)	peak_1652:Chr2(14617600-14622999)
peak_1653:Chr1(21756600-21757799)	peak_1653:Chr1(22538400-22545599)	peak_1653:Chr1(22867200-22873199)	peak_1653:Chr2(19131600-19133399)	peak_1653:Chr2(18008200-18009599)	peak_1653:Chr2(14677400-14680799)
peak_1654:Chr1(21759000-21761599)	peak_1654:Chr1(22560600-22563199)	peak_1654:Chr1(22879600-22882599)	peak_1654:Chr2(19155400-19160999)	peak_1654:Chr2(18024600-18029399)	peak_1654:Chr2(14721800-14723999)
peak_1655:Chr1(21796000-21797199)	peak_1655:Chr1(22595200-22596399)	peak_1655:Chr1(22886000-22886999)	peak_1655:Chr2(19161800-19167999)	peak_1655:Chr2(18055400-18057599)	peak_1655:Chr2(14727600-14729799)
peak_1656:Chr1(21847200-21848599)	peak_1656:Chr1(22618800-22619999)	peak_1656:Chr1(22888000-22889399)	peak_1656:Chr2(19169200-19175999)	peak_1656:Chr2(18077800-18081599)	peak_1656:Chr2(14731400-14731799)
peak_1657:Chr1(21879000-21879999)	peak_1657:Chr1(22627400-22628199)	peak_1657:Chr1(22893800-22896599)	peak_1657:Chr2(19266800-19272199)	peak_1657:Chr2(18086400-18099599)	peak_1657:Chr2(14735000-14738399)
peak_1658:Chr1(21887000-21889999)	peak_1658:Chr1(22635200-22637599)	peak_1658:Chr1(22897400-22898599)	peak_1658:Chr2(19281400-19291799)	peak_1658:Chr2(18134400-18138999)	peak_1658:Chr2(14880000-14881799)
peak_1659:Chr1(21892600-21894599)	peak_1659:Chr1(22638400-22642799)	peak_1659:Chr1(22901200-22902599)	peak_1659:Chr2(19352600-19356599)	peak_1659:Chr2(18181400-18182399)	peak_1659:Chr2(14983400-14986599)
peak_1660:Chr1(21899800-21901399)	peak_1660:Chr1(22652600-22653599)	peak_1660:Chr1(22906400-22912799)	peak_1660:Chr2(19364000-19368199)	peak_1660:Chr2(18273600-18277999)	peak_1660:Chr2(15034000-15035999)
peak_1661:Chr1(21903000-21903399)	peak_1661:Chr1(22656000-22658599)	peak_1661:Chr1(22914600-22916799)	peak_1661:Chr2(19441800-19445599)	peak_1661:Chr2(18283400-18287599)	peak_1661:Chr2(15042400-15051999)
peak_1662:Chr1(21917800-21919599)	peak_1662:Chr1(22666000-22667999)	peak_1662:Chr1(22922600-22923999)	peak_1662:Chr2(19458400-19465599)	peak_1662:Chr2(18289800-18300599)	peak_1662:Chr2(15106000-15108399)
peak_1663:Chr1(21926600-21927599)	peak_1663:Chr1(22674400-22678599)	peak_1663:Chr1(22929000-22930199)	peak_1663:Chr2(19496200-19499599)	peak_1663:Chr2(18301800-18304399)	peak_1663:Chr2(15133400-15137199)
peak_1664:Chr1(21933200-21933999)	peak_1664:Chr1(22686400-22688599)	peak_1664:Chr1(22931800-22932999)	peak_1664:Chr2(19565600-19570199)	peak_1664:Chr2(18368600-18384199)	peak_1664:Chr2(15310000-15313999)
peak_1665:Chr1(21938600-21940199)	peak_1665:Chr1(22689800-22691599)	peak_1665:Chr1(22936600-22938999)	peak_1665:Chr2(19621000-19622399)	peak_1665:Chr2(18391600-18424399)	peak_1665:Chr2(15323200-15324399)
peak_1666:Chr1(21942200-21946599)	peak_1666:Chr1(22705400-22707799)	peak_1666:Chr1(22952800-22956399)	peak_1666:Chr2(19723400-19725199)	peak_1666:Chr2(18438000-18444799)	peak_1666:Chr2(15389600-15400799)
peak_1667:Chr1(21955000-21957199)	peak_1667:Chr1(22709400-22710599)	peak_1667:Chr1(22958400-22959199)	peak_1667:Chr2(19800800-19804199)	peak_1667:Chr2(18449800-18459599)	peak_1667:Chr2(15436400-15438599)
peak_1668:Chr1(21964400-21966599)	peak_1668:Chr1(22731600-22732999)	peak_1668:Chr1(22963800-22964599)	peak_1668:Chr2(19833400-19844199)	peak_1668:Chr2(18464800-18469999)	peak_1668:Chr2(15457400-15461999)
peak_1669:Chr1(21971200-21975799)	peak_1669:Chr1(22741400-22744399)	peak_1669:Chr1(22973000-22974599)	peak_1669:Chr2(19884400-19904399)	peak_1669:Chr2(18489600-18491199)	peak_1669:Chr2(15520600-15524199)
peak_1670:Chr1(21992400-21997399)	peak_1670:Chr1(22755400-22757199)	peak_1670:Chr1(22983400-22984599)	peak_1670:Chr2(19909400-19912399)	peak_1670:Chr2(18498400-18500599)	peak_1670:Chr2(15548000-15550799)
peak_1671:Chr1(22024800-22027399)	peak_1671:Chr1(22767800-22769999)	peak_1671:Chr1(22986000-22987999)	peak_1671:Chr2(19951000-19957799)	peak_1671:Chr2(18585400-18590399)	peak_1671:Chr2(15658800-15661199)
peak_1672:Chr1(22033800-22034399)	peak_1672:Chr1(22774400-22776199)	peak_1672:Chr1(22989000-22989599)	peak_1672:Chr2(19978800-19985399)	peak_1672:Chr2(18611200-18613599)	peak_1672:Chr2(15690600-15692799)
peak_1673:Chr1(22036600-22037799)	peak_1673:Chr1(22790000-22792199)	peak_1673:Chr1(22992400-22994399)	peak_1673:Chr2(20024400-20055999)	peak_1673:Chr2(18620600-18627599)	peak_1673:Chr2(15696400-15700999)
peak_1674:Chr1(22039400-22043999)	peak_1674:Chr1(22807600-22811199)	peak_1674:Chr1(22996400-23001799)	peak_1674:Chr2(20057400-20059999)	peak_1674:Chr2(18630600-18634399)	peak_1674:Chr2(15731200-15734799)
peak_1675:Chr1(22063200-22065399)	peak_1675:Chr1(22822000-22823199)	peak_1675:Chr1(23004600-23008999)	peak_1675:Chr2(20096200-20098599)	peak_1675:Chr2(18636600-18638399)	peak_1675:Chr2(15861200-15867399)
peak_1676:Chr1(22067600-22068999)	peak_1676:Chr1(22824400-22825199)	peak_1676:Chr1(23090400-23091799)	peak_1676:Chr2(20116200-20121599)	peak_1676:Chr2(18639400-18646999)	peak_1676:Chr2(15981200-15986199)
peak_1677:Chr1(22074400-22075799)	peak_1677:Chr1(22867800-22872399)	peak_1677:Chr1(23094800-23101799)	peak_1677:Chr2(20155800-20159799)	peak_1677:Chr2(18685000-18689999)	peak_1677:Chr2(15997200-16001199)
peak_1678:Chr1(22082200-22083999)	peak_1678:Chr1(22880000-22883999)	peak_1678:Chr1(23113600-23113999)	peak_1678:Chr2(20165400-20166799)	peak_1678:Chr2(18692200-18695199)	peak_1678:Chr2(16004200-16004799)
peak_1679:Chr1(22088200-22092399)	peak_1679:Chr1(22886400-22886999)	peak_1679:Chr1(23119200-23120799)	peak_1679:Chr2(20174400-20178599)	peak_1679:Chr2(18696400-18698799)	peak_1679:Chr2(16015400-16017199)
peak_1680:Chr1(22097200-22099799)	peak_1680:Chr1(22888000-22889399)	peak_1680:Chr1(23170800-23172399)	peak_1680:Chr2(20193200-20203599)	peak_1680:Chr2(18778000-18779399)	peak_1680:Chr2(16018000-16020199)
peak_1681:Chr1(22120200-22122399)	peak_1681:Chr1(22894800-22896599)	peak_1681:Chr1(23173600-23174199)	peak_1681:Chr2(20216800-20217599)	peak_1681:Chr2(18804600-18810799)	peak_1681:Chr2(16048000-16052799)
peak_1682:Chr1(22137800-22141599)	peak_1682:Chr1(22897400-22898399)	peak_1682:Chr1(23184800-23188399)	peak_1682:Chr2(20220200-20224599)	peak_1682:Chr2(18825000-18826799)	peak_1682:Chr2(16081400-16083999)
peak_1683:Chr1(22145200-22147599)	peak_1683:Chr1(22901200-22903399)	peak_1683:Chr1(23224000-23226399)	peak_1683:Chr2(20243800-20250199)	peak_1683:Chr2(18836000-18836799)	peak_1683:Chr2(16116000-16118399)
peak_1684:Chr1(22179400-22180599)	peak_1684:Chr1(22906400-22911399)	peak_1684:Chr1(23227400-23230999)	peak_1684:Chr2(20251200-20254599)	peak_1684:Chr2(18845800-18848199)	peak_1684:Chr2(16134600-16136399)
peak_1685:Chr1(22221800-22222999)	peak_1685:Chr1(22914600-22916799)	peak_1685:Chr1(23235200-23237999)	peak_1685:Chr2(20256600-20264199)	peak_1685:Chr2(18849800-18852399)	peak_1685:Chr2(16144200-16146599)
peak_1686:Chr1(22233600-22234999)	peak_1686:Chr1(22921400-22923999)	peak_1686:Chr1(23247400-23250399)	peak_1686:Chr2(20269200-20278799)	peak_1686:Chr2(18853800-18859399)	peak_1686:Chr2(16217400-16229599)
peak_1687:Chr1(22236800-22237999)	peak_1687:Chr1(22929000-22930399)	peak_1687:Chr1(23284400-23289799)	peak_1687:Chr2(20280000-20284199)	peak_1687:Chr2(18871200-18875199)	peak_1687:Chr2(16236800-16239199)
peak_1688:Chr1(22253800-22255799)	peak_1688:Chr1(22931600-22933599)	peak_1688:Chr1(23291800-23293199)	peak_1688:Chr2(20298000-20302599)	peak_1688:Chr2(18876600-18881199)	peak_1688:Chr2(16241400-16244799)
peak_1689:Chr1(22265600-22266399)	peak_1689:Chr1(22936400-22939599)	peak_1689:Chr1(23301200-23303799)	peak_1689:Chr2(20308600-20312199)	peak_1689:Chr2(18922800-18927999)	peak_1689:Chr2(16314200-16317199)
peak_1690:Chr1(22325000-22325999)	peak_1690:Chr1(22948000-22949399)	peak_1690:Chr1(23310800-23317199)	peak_1690:Chr2(20332400-20334399)	peak_1690:Chr2(18940800-18942399)	peak_1690:Chr2(16331200-16342999)
peak_1691:Chr1(22332600-22333799)	peak_1691:Chr1(22954600-22956799)	peak_1691:Chr1(23328800-23330199)	peak_1691:Chr2(20335200-20336599)	peak_1691:Chr2(18946200-18947599)	peak_1691:Chr2(16354000-16356799)
peak_1692:Chr1(22337800-22341799)	peak_1692:Chr1(22958200-22959599)	peak_1692:Chr1(23333800-23334999)	peak_1692:Chr2(20349200-20361799)	peak_1692:Chr2(18948400-18950999)	peak_1692:Chr2(16367000-16370799)
peak_1693:Chr1(22357000-22358399)	peak_1693:Chr1(22973000-22974999)	peak_1693:Chr1(23343200-23345399)	peak_1693:Chr2(20413000-20424199)	peak_1693:Chr2(18956200-18958199)	peak_1693:Chr2(16449600-16453199)
peak_1694:Chr1(22375200-22377799)	peak_1694:Chr1(22983400-22984599)	peak_1694:Chr1(23347600-23349799)	peak_1694:Chr2(20469200-20475799)	peak_1694:Chr2(18985200-18992599)	peak_1694:Chr2(16474600-16480199)
peak_1695:Chr1(22379000-22380199)	peak_1695:Chr1(22985400-22989599)	peak_1695:Chr1(23351000-23353799)	peak_1695:Chr2(20479400-20504599)	peak_1695:Chr2(19076800-19078799)	peak_1695:Chr2(16481400-16485399)
peak_1696:Chr1(22385000-22386799)	peak_1696:Chr1(22991200-22994399)	peak_1696:Chr1(23356800-23362399)	peak_1696:Chr2(20506600-20508799)	peak_1696:Chr2(19081000-19088199)	peak_1696:Chr2(16556000-16558399)
peak_1697:Chr1(22427800-22429399)	peak_1697:Chr1(22997200-23001799)	peak_1697:Chr1(23363800-23365799)	peak_1697:Chr2(20509600-20512999)	peak_1697:Chr2(19089000-19089999)	peak_1697:Chr2(16638800-16642999)
peak_1698:Chr1(22435800-22436799)	peak_1698:Chr1(23004600-23005999)	peak_1698:Chr1(23376400-23379599)	peak_1698:Chr2(20526000-20541199)	peak_1698:Chr2(19130000-19133399)	peak_1698:Chr2(16678400-16680399)
peak_1699:Chr1(22440600-22442199)	peak_1699:Chr1(23006800-23008999)	peak_1699:Chr1(23393000-23395599)	peak_1699:Chr2(20553800-20566399)	peak_1699:Chr2(19149800-19153799)	peak_1699:Chr2(16681800-16686599)
peak_1700:Chr1(22448600-22451999)	peak_1700:Chr1(23025200-23026199)	peak_1700:Chr1(23408400-23409999)	peak_1700:Chr2(20575800-20585199)	peak_1700:Chr2(19155400-19159799)	peak_1700:Chr2(16692000-16696599)
peak_1701:Chr1(22466000-22468799)	peak_1701:Chr1(23030200-23030799)	peak_1701:Chr1(23412200-23412599)	peak_1701:Chr2(20586800-20603999)	peak_1701:Chr2(19168600-19175799)	peak_1701:Chr2(16701200-16702599)
peak_1702:Chr1(22472800-22474399)	peak_1702:Chr1(23073600-23074199)	peak_1702:Chr1(23433000-23434199)	peak_1702:Chr2(20615600-20622199)	peak_1702:Chr2(19268000-19271199)	peak_1702:Chr2(16716800-16718799)
peak_1703:Chr1(22489600-22490799)	peak_1703:Chr1(23080000-23080999)	peak_1703:Chr1(23447200-23448599)	peak_1703:Chr2(20660800-20665199)	peak_1703:Chr2(19284000-19291799)	peak_1703:Chr2(16726000-16730799)
peak_1704:Chr1(22494000-22501199)	peak_1704:Chr1(23089200-23091399)	peak_1704:Chr1(23449400-23450999)	peak_1704:Chr2(20823400-20830199)	peak_1704:Chr2(19352200-19368199)	peak_1704:Chr2(16801400-16802799)
peak_1705:Chr1(22534000-22537199)	peak_1705:Chr1(23097200-23098599)	peak_1705:Chr1(23456000-23457799)	peak_1705:Chr2(20941600-20948599)	peak_1705:Chr2(19442800-19445399)	peak_1705:Chr2(16805800-16808399)
peak_1706:Chr1(22539000-22542199)	peak_1706:Chr1(23113600-23113999)	peak_1706:Chr1(23462600-23465199)	peak_1706:Chr2(20970200-20977199)	peak_1706:Chr2(19458200-19465399)	peak_1706:Chr2(16828400-16829999)
peak_1707:Chr1(22543400-22545399)	peak_1707:Chr1(23119800-23120799)	peak_1707:Chr1(23508200-23518399)	peak_1707:Chr2(21014800-21016399)	peak_1707:Chr2(19496200-19498999)	peak_1707:Chr2(16909400-16912599)
peak_1708:Chr1(22560200-22562599)	peak_1708:Chr1(23171200-23174399)	peak_1708:Chr1(23533800-23539199)	peak_1708:Chr2(21138000-21140399)	peak_1708:Chr2(19565800-19570399)	peak_1708:Chr2(16918000-16919599)
peak_1709:Chr1(22595200-22596399)	peak_1709:Chr1(23184800-23187999)	peak_1709:Chr1(23542200-23544599)	peak_1709:Chr2(21182200-21187399)	peak_1709:Chr2(19621000-19622199)	peak_1709:Chr2(16921600-16929999)
peak_1710:Chr1(22617400-22619999)	peak_1710:Chr1(23224200-23225599)	peak_1710:Chr1(23549000-23553999)	peak_1710:Chr2(21190400-21192999)	peak_1710:Chr2(19694400-19695599)	peak_1710:Chr2(16964000-16971199)
peak_1711:Chr1(22626200-22628999)	peak_1711:Chr1(23227400-23228599)	peak_1711:Chr1(23556200-23557799)	peak_1711:Chr2(21194600-21205199)	peak_1711:Chr2(19722800-19724999)	peak_1711:Chr2(16991600-16992399)
peak_1712:Chr1(22635200-22637999)	peak_1712:Chr1(23234200-23238399)	peak_1712:Chr1(23569800-23571199)	peak_1712:Chr2(21210600-21216799)	peak_1712:Chr2(19799400-19804999)	peak_1712:Chr2(16993600-16996999)
peak_1713:Chr1(22638800-22642799)	peak_1713:Chr1(23239800-23241399)	peak_1713:Chr1(23577200-23579599)	peak_1713:Chr2(21223800-21230199)	peak_1713:Chr2(19834200-19843399)	peak_1713:Chr2(17001000-17004399)
peak_1714:Chr1(22652600-22653799)	peak_1714:Chr1(23247200-23250599)	peak_1714:Chr1(23582200-23585799)	peak_1714:Chr2(21239400-21245199)	peak_1714:Chr2(19884600-19904399)	peak_1714:Chr2(17083200-17084799)
peak_1715:Chr1(22655600-22658199)	peak_1715:Chr1(23284800-23288999)	peak_1715:Chr1(23611000-23611599)	peak_1715:Chr2(21303200-21305799)	peak_1715:Chr2(19909400-19912599)	peak_1715:Chr2(17097000-17098599)
peak_1716:Chr1(22666000-22666999)	peak_1716:Chr1(23301000-23303799)	peak_1716:Chr1(23614200-23616399)	peak_1716:Chr2(21309400-21311999)	peak_1716:Chr2(19951600-19957999)	peak_1716:Chr2(17110600-17111399)
peak_1717:Chr1(22674600-22678599)	peak_1717:Chr1(23312200-23314799)	peak_1717:Chr1(23622800-23623399)	peak_1717:Chr2(21336000-21338399)	peak_1717:Chr2(19980200-19986399)	peak_1717:Chr2(17114400-17121999)
peak_1718:Chr1(22685200-22688399)	peak_1718:Chr1(23316000-23317999)	peak_1718:Chr1(23627000-23632199)	peak_1718:Chr2(21358800-21393799)	peak_1718:Chr2(20025000-20039399)	peak_1718:Chr2(17144200-17157599)
peak_1719:Chr1(22689800-22691599)	peak_1719:Chr1(23328800-23331399)	peak_1719:Chr1(23636600-23638799)	peak_1719:Chr2(21438200-21439399)	peak_1719:Chr2(20040600-20046399)	peak_1719:Chr2(17161000-17177799)
peak_1720:Chr1(22705400-22708399)	peak_1720:Chr1(23332200-23334199)	peak_1720:Chr1(23644800-23645999)	peak_1720:Chr2(21455200-21459199)	peak_1720:Chr2(20047200-20055399)	peak_1720:Chr2(17183200-17212599)
peak_1721:Chr1(22709200-22710599)	peak_1721:Chr1(23343200-23345399)	peak_1721:Chr1(23649600-23651999)	peak_1721:Chr2(21606600-21617999)	peak_1721:Chr2(20058000-20059999)	peak_1721:Chr2(17213400-17268199)
peak_1722:Chr1(22731600-22732999)	peak_1722:Chr1(23347600-23349199)	peak_1722:Chr1(23656800-23659399)	peak_1722:Chr2(21622600-21626599)	peak_1722:Chr2(20096600-20098399)	peak_1722:Chr2(17269600-17294399)
peak_1723:Chr1(22742200-22744799)	peak_1723:Chr1(23351200-23353999)	peak_1723:Chr1(23672000-23674999)	peak_1723:Chr2(21646000-21650399)	peak_1723:Chr2(20116400-20121599)	peak_1723:Chr2(17305200-17320599)
peak_1724:Chr1(22755400-22756799)	peak_1724:Chr1(23356800-23362599)	peak_1724:Chr1(23681400-23681999)	peak_1724:Chr2(21655600-21666999)	peak_1724:Chr2(20165000-20167199)	peak_1724:Chr2(17343600-17346999)
peak_1725:Chr1(22767800-22769799)	peak_1725:Chr1(23363800-23365799)	peak_1725:Chr1(23684200-23685599)	peak_1725:Chr2(21682000-21684199)	peak_1725:Chr2(20174800-20176999)	peak_1725:Chr2(17358000-17374799)
peak_1726:Chr1(22775000-22776399)	peak_1726:Chr1(23376400-23379399)	peak_1726:Chr1(23688000-23689599)	peak_1726:Chr2(21688000-21697599)	peak_1726:Chr2(20193400-20203199)	peak_1726:Chr2(17485800-17489999)
peak_1727:Chr1(22791200-22792199)	peak_1727:Chr1(23392800-23394799)	peak_1727:Chr1(23702400-23705799)	peak_1727:Chr2(21738400-21744399)	peak_1727:Chr2(20220200-20224999)	peak_1727:Chr2(17541800-17543599)
peak_1728:Chr1(22808800-22811199)	peak_1728:Chr1(23408400-23410599)	peak_1728:Chr1(23727400-23731399)	peak_1728:Chr2(21787800-21792399)	peak_1728:Chr2(20245600-20247199)	peak_1728:Chr2(17553600-17556199)
peak_1729:Chr1(22822000-22823199)	peak_1729:Chr1(23411800-23412999)	peak_1729:Chr1(23743600-23748399)	peak_1729:Chr2(21807600-21819799)	peak_1729:Chr2(20248000-20250399)	peak_1729:Chr2(17574000-17574599)
peak_1730:Chr1(22824800-22826399)	peak_1730:Chr1(23433000-23434199)	peak_1730:Chr1(23749800-23750599)	peak_1730:Chr2(21824800-21847599)	peak_1730:Chr2(20251400-20260799)	peak_1730:Chr2(17676400-17678199)
peak_1731:Chr1(22866200-22872199)	peak_1731:Chr1(23446800-23448599)	peak_1731:Chr1(23760200-23764599)	peak_1731:Chr2(21851400-21866999)	peak_1731:Chr2(20275000-20278799)	peak_1731:Chr2(17803000-17806799)
peak_1732:Chr1(22880200-22882399)	peak_1732:Chr1(23455400-23457799)	peak_1732:Chr1(23771000-23772399)	peak_1732:Chr2(21874800-21879799)	peak_1732:Chr2(20283800-20285999)	peak_1732:Chr2(17867600-17870999)
peak_1733:Chr1(22886400-22886999)	peak_1733:Chr1(23461800-23465399)	peak_1733:Chr1(23775200-23778599)	peak_1733:Chr2(21895600-21900599)	peak_1733:Chr2(20298200-20302599)	peak_1733:Chr2(17872400-17878599)
peak_1734:Chr1(22888400-22889599)	peak_1734:Chr1(23498200-23498799)	peak_1734:Chr1(23779400-23781399)	peak_1734:Chr2(21904600-21906399)	peak_1734:Chr2(20335400-20336999)	peak_1734:Chr2(17880000-17882399)
peak_1735:Chr1(22895000-22896599)	peak_1735:Chr1(23508400-23518399)	peak_1735:Chr1(23782400-23785599)	peak_1735:Chr2(21921200-21925599)	peak_1735:Chr2(20356000-20357199)	peak_1735:Chr2(17926400-17928999)
peak_1736:Chr1(22897400-22898199)	peak_1736:Chr1(23537600-23538599)	peak_1736:Chr1(23790200-23791199)	peak_1736:Chr2(21949600-21953599)	peak_1736:Chr2(20358000-20359999)	peak_1736:Chr2(17942200-17947799)
peak_1737:Chr1(22901200-22902999)	peak_1737:Chr1(23543200-23544599)	peak_1737:Chr1(23800800-23802799)	peak_1737:Chr2(21966200-21966599)	peak_1737:Chr2(20367200-20368999)	peak_1737:Chr2(17954600-17955199)
peak_1738:Chr1(22907200-22911199)	peak_1738:Chr1(23550400-23553999)	peak_1738:Chr1(23806000-23808599)	peak_1738:Chr2(21999800-22018599)	peak_1738:Chr2(20416400-20421199)	peak_1738:Chr2(17980800-17984199)
peak_1739:Chr1(22914600-22916599)	peak_1739:Chr1(23556200-23558399)	peak_1739:Chr1(23811600-23813399)	peak_1739:Chr2(22047600-22052199)	peak_1739:Chr2(20481200-20503599)	peak_1739:Chr2(18008800-18009599)
peak_1740:Chr1(22921200-22923999)	peak_1740:Chr1(23569800-23571799)	peak_1740:Chr1(23814200-23815999)	peak_1740:Chr2(22053000-22059199)	peak_1740:Chr2(20506800-20508399)	peak_1740:Chr2(18024800-18029799)
peak_1741:Chr1(22929000-22930999)	peak_1741:Chr1(23576600-23578799)	peak_1741:Chr1(23828600-23828999)	peak_1741:Chr2(22073200-22075799)	peak_1741:Chr2(20509800-20511399)	peak_1741:Chr2(18077200-18081599)
peak_1742:Chr1(22931800-22933599)	peak_1742:Chr1(23580200-23583399)	peak_1742:Chr1(23829800-23830399)	peak_1742:Chr2(22102200-22105199)	peak_1742:Chr2(20528600-20540799)	peak_1742:Chr2(18086600-18099399)
peak_1743:Chr1(22936800-22939399)	peak_1743:Chr1(23584200-23585999)	peak_1743:Chr1(23841800-23843799)	peak_1743:Chr2(22108400-22113199)	peak_1743:Chr2(20554400-20566399)	peak_1743:Chr2(18120000-18121199)
peak_1744:Chr1(22948000-22949599)	peak_1744:Chr1(23608200-23609199)	peak_1744:Chr1(23851200-23856399)	peak_1744:Chr2(22134800-22150199)	peak_1744:Chr2(20575000-20586599)	peak_1744:Chr2(18134800-18140399)
peak_1745:Chr1(22954600-22956799)	peak_1745:Chr1(23614400-23615399)	peak_1745:Chr1(23864600-23867799)	peak_1745:Chr2(22156200-22161599)	peak_1745:Chr2(20587400-20597599)	peak_1745:Chr2(18181800-18181999)
peak_1746:Chr1(22958400-22959599)	peak_1746:Chr1(23628600-23632199)	peak_1746:Chr1(23881800-23882799)	peak_1746:Chr2(22201200-22204399)	peak_1746:Chr2(20598800-20603999)	peak_1746:Chr2(18283200-18284199)
peak_1747:Chr1(22973600-22974399)	peak_1747:Chr1(23636400-23638599)	peak_1747:Chr1(23883800-23887199)	peak_1747:Chr2(22210000-22225799)	peak_1747:Chr2(20617600-20621999)	peak_1747:Chr2(18285200-18286799)
peak_1748:Chr1(22983400-22985199)	peak_1748:Chr1(23644800-23645999)	peak_1748:Chr1(23894600-23895999)	peak_1748:Chr2(22231400-22239199)	peak_1748:Chr2(20660800-20665399)	peak_1748:Chr2(18289800-18299199)
peak_1749:Chr1(22986400-22989799)	peak_1749:Chr1(23650000-23651399)	peak_1749:Chr1(23909400-23914799)	peak_1749:Chr2(22241400-22243399)	peak_1749:Chr2(20822600-20830799)	peak_1749:Chr2(18302000-18304999)
peak_1750:Chr1(22992000-22994399)	peak_1750:Chr1(23657000-23658399)	peak_1750:Chr1(23919200-23926599)	peak_1750:Chr2(22249000-22268999)	peak_1750:Chr2(20944400-20947599)	peak_1750:Chr2(18306000-18308399)
peak_1751:Chr1(22996800-22998799)	peak_1751:Chr1(23674400-23674999)	peak_1751:Chr1(23929400-23930199)	peak_1751:Chr2(22272000-22279999)	peak_1751:Chr2(20971400-20976199)	peak_1751:Chr2(18368800-18384199)
peak_1752:Chr1(22999800-23002999)	peak_1752:Chr1(23684200-23685599)	peak_1752:Chr1(23934200-23936599)	peak_1752:Chr2(22282400-22290399)	peak_1752:Chr2(21181800-21185399)	peak_1752:Chr2(18390600-18422399)
peak_1753:Chr1(23006800-23009199)	peak_1753:Chr1(23688200-23689599)	peak_1753:Chr1(23948800-23950199)	peak_1753:Chr2(22293400-22299199)	peak_1753:Chr2(21190600-21192999)	peak_1753:Chr2(18435600-18444799)
peak_1754:Chr1(23024800-23026199)	peak_1754:Chr1(23702600-23705799)	peak_1754:Chr1(23975800-23978199)	peak_1754:Chr2(22348600-22351199)	peak_1754:Chr2(21196000-21201799)	peak_1754:Chr2(18449800-18459199)
peak_1755:Chr1(23030000-23030799)	peak_1755:Chr1(23727200-23730599)	peak_1755:Chr1(23979000-23982399)	peak_1755:Chr2(22368200-22375799)	peak_1755:Chr2(21211200-21216799)	peak_1755:Chr2(18463200-18463799)
peak_1756:Chr1(23073600-23074799)	peak_1756:Chr1(23744200-23745999)	peak_1756:Chr1(24003800-24004999)	peak_1756:Chr2(22391400-22406599)	peak_1756:Chr2(21222000-21222199)	peak_1756:Chr2(18464800-18470999)
peak_1757:Chr1(23079600-23081599)	peak_1757:Chr1(23749800-23752199)	peak_1757:Chr1(24018400-24019999)	peak_1757:Chr2(22464800-22474399)	peak_1757:Chr2(21225400-21228599)	peak_1757:Chr2(18489600-18491599)
peak_1758:Chr1(23090600-23091599)	peak_1758:Chr1(23760400-23764599)	peak_1758:Chr1(24026600-24027599)	peak_1758:Chr2(22477400-22485199)	peak_1758:Chr2(21239600-21245199)	peak_1758:Chr2(18499600-18501199)
peak_1759:Chr1(23097200-23098599)	peak_1759:Chr1(23771000-23773599)	peak_1759:Chr1(24038000-24042399)	peak_1759:Chr2(22504400-22514199)	peak_1759:Chr2(21310600-21311999)	peak_1759:Chr2(18546000-18547399)
peak_1760:Chr1(23113600-23113999)	peak_1760:Chr1(23776000-23778799)	peak_1760:Chr1(24046200-24046599)	peak_1760:Chr2(22517400-22524399)	peak_1760:Chr2(21358000-21393999)	peak_1760:Chr2(18584800-18589799)
peak_1761:Chr1(23119000-23120799)	peak_1761:Chr1(23779800-23781399)	peak_1761:Chr1(24055200-24056199)	peak_1761:Chr2(22528600-22534399)	peak_1761:Chr2(21437600-21440799)	peak_1761:Chr2(18611200-18615399)
peak_1762:Chr1(23170800-23172399)	peak_1762:Chr1(23782800-23786999)	peak_1762:Chr1(24070600-24074399)	peak_1762:Chr2(22566000-22583399)	peak_1762:Chr2(21457200-21458599)	peak_1762:Chr2(18619800-18628399)
peak_1763:Chr1(23185200-23187399)	peak_1763:Chr1(23800400-23803999)	peak_1763:Chr1(24077800-24082599)	peak_1763:Chr2(22584400-22593599)	peak_1763:Chr2(21606400-21617599)	peak_1763:Chr2(18636600-18639999)
peak_1764:Chr1(23224200-23226399)	peak_1764:Chr1(23806000-23807399)	peak_1764:Chr1(24099400-24105999)	peak_1764:Chr2(22607000-22609599)	peak_1764:Chr2(21622000-21627399)	peak_1764:Chr2(18641000-18648399)
peak_1765:Chr1(23227400-23228199)	peak_1765:Chr1(23808200-23816799)	peak_1765:Chr1(24111600-24116799)	peak_1765:Chr2(22619600-22629599)	peak_1765:Chr2(21639200-21642599)	peak_1765:Chr2(18683600-18689999)
peak_1766:Chr1(23236000-23237599)	peak_1766:Chr1(23818000-23819399)	peak_1766:Chr1(24122200-24124399)	peak_1766:Chr2(22632800-22638199)	peak_1766:Chr2(21646000-21649999)	peak_1766:Chr2(18696400-18697599)
peak_1767:Chr1(23239800-23240799)	peak_1767:Chr1(23827800-23828999)	peak_1767:Chr1(24136400-24137999)	peak_1767:Chr2(22643000-22657399)	peak_1767:Chr2(21653800-21666399)	peak_1767:Chr2(18752800-18752999)
peak_1768:Chr1(23247000-23250599)	peak_1768:Chr1(23829800-23830399)	peak_1768:Chr1(24144000-24146799)	peak_1768:Chr2(22660200-22668799)	peak_1768:Chr2(21682000-21684199)	peak_1768:Chr2(18778600-18779399)
peak_1769:Chr1(23284600-23287999)	peak_1769:Chr1(23841800-23843799)	peak_1769:Chr1(24164600-24166799)	peak_1769:Chr2(22695400-22701799)	peak_1769:Chr2(21688000-21696799)	peak_1769:Chr2(18801800-18803199)
peak_1770:Chr1(23301000-23303999)	peak_1770:Chr1(23850000-23856199)	peak_1770:Chr1(24170200-24171999)	peak_1770:Chr2(22715800-22723799)	peak_1770:Chr2(21701400-21702199)	peak_1770:Chr2(18804600-18811999)
peak_1771:Chr1(23312400-23314199)	peak_1771:Chr1(23864600-23866999)	peak_1771:Chr1(24179800-24183599)	peak_1771:Chr2(22746000-22750799)	peak_1771:Chr2(21718000-21719399)	peak_1771:Chr2(18825200-18826799)
peak_1772:Chr1(23316000-23317999)	peak_1772:Chr1(23881800-23882799)	peak_1772:Chr1(24186800-24188399)	peak_1772:Chr2(22756200-22759399)	peak_1772:Chr2(21737400-21743199)	peak_1772:Chr2(18836000-18837399)
peak_1773:Chr1(23328600-23331199)	peak_1773:Chr1(23884000-23887199)	peak_1773:Chr1(24191600-24193399)	peak_1773:Chr2(22815000-22818799)	peak_1773:Chr2(21788000-21789199)	peak_1773:Chr2(18849800-18852399)
peak_1774:Chr1(23332400-23334199)	peak_1774:Chr1(23893800-23895999)	peak_1774:Chr1(24248600-24249399)	peak_1774:Chr2(22854800-22861799)	peak_1774:Chr2(21790200-21791599)	peak_1774:Chr2(18853800-18859199)
peak_1775:Chr1(23343000-23345399)	peak_1775:Chr1(23901200-23902799)	peak_1775:Chr1(24255200-24256799)	peak_1775:Chr2(22977200-22981199)	peak_1775:Chr2(21807800-21820199)	peak_1775:Chr2(18871600-18875999)
peak_1776:Chr1(23347600-23349999)	peak_1776:Chr1(23910200-23913399)	peak_1776:Chr1(24283000-24285999)	peak_1776:Chr2(23011200-23020199)	peak_1776:Chr2(21825200-21847799)	peak_1776:Chr2(18876800-18881399)
peak_1777:Chr1(23351800-23353799)	peak_1777:Chr1(23914200-23914799)	peak_1777:Chr1(24293400-24296599)	peak_1777:Chr2(23021200-23036999)	peak_1777:Chr2(21851200-21857799)	peak_1777:Chr2(18884000-18884799)
peak_1778:Chr1(23356800-23362599)	peak_1778:Chr1(23919200-23925999)	peak_1778:Chr1(24299600-24301599)	peak_1778:Chr2(23059800-23062999)	peak_1778:Chr2(21859600-21866399)	peak_1778:Chr2(18887200-18887599)
peak_1779:Chr1(23363400-23366599)	peak_1779:Chr1(23929600-23930399)	peak_1779:Chr1(24312000-24314799)	peak_1779:Chr2(23141200-23145599)	peak_1779:Chr2(21876000-21879199)	peak_1779:Chr2(18923200-18927599)
peak_1780:Chr1(23376400-23379399)	peak_1780:Chr1(23934200-23935999)	peak_1780:Chr1(24325000-24325999)	peak_1780:Chr2(23150800-23160199)	peak_1780:Chr2(21895400-21900799)	peak_1780:Chr2(18941200-18943399)
peak_1781:Chr1(23408400-23410999)	peak_1781:Chr1(23947600-23949999)	peak_1781:Chr1(24334200-24336199)	peak_1781:Chr2(23402200-23407599)	peak_1781:Chr2(21904600-21906399)	peak_1781:Chr2(18947200-18950999)
peak_1782:Chr1(23412200-23412599)	peak_1782:Chr1(23970600-23974999)	peak_1782:Chr1(24337400-24338399)	peak_1782:Chr2(23420200-23425399)	peak_1782:Chr2(21921200-21925399)	peak_1782:Chr2(18956400-18957599)
peak_1783:Chr1(23433000-23434599)	peak_1783:Chr1(23975800-23982399)	peak_1783:Chr1(24343000-24345999)	peak_1783:Chr2(23468200-23470599)	peak_1783:Chr2(21949400-21954799)	peak_1783:Chr2(18985600-18992599)
peak_1784:Chr1(23446800-23448599)	peak_1784:Chr1(24003800-24005199)	peak_1784:Chr1(24351000-24353599)	peak_1784:Chr2(23534400-23537399)	peak_1784:Chr2(21966200-21966599)	peak_1784:Chr2(19015400-19016999)
peak_1785:Chr1(23455600-23457799)	peak_1785:Chr1(24018200-24019999)	peak_1785:Chr1(24364000-24364999)	peak_1785:Chr2(23631400-23634199)	peak_1785:Chr2(21999800-22018399)	peak_1785:Chr2(19077000-19078999)
peak_1786:Chr1(23463400-23465199)	peak_1786:Chr1(24026600-24027799)	peak_1786:Chr1(24370400-24371399)	peak_1786:Chr2(23635000-23654599)	peak_1786:Chr2(22046800-22051799)	peak_1786:Chr2(19080000-19085799)
peak_1787:Chr1(23498400-23498799)	peak_1787:Chr1(24038000-24040199)	peak_1787:Chr1(24375800-24376999)	peak_1787:Chr2(23682600-23720999)	peak_1787:Chr2(22053000-22059199)	peak_1787:Chr2(19086600-19088199)
peak_1788:Chr1(23510000-23513399)	peak_1788:Chr1(24041000-24042599)	peak_1788:Chr1(24379600-24381999)	peak_1788:Chr2(23734800-23741199)	peak_1788:Chr2(22072200-22074999)	peak_1788:Chr2(19128200-19135199)
peak_1789:Chr1(23514200-23518399)	peak_1789:Chr1(24046200-24046599)	peak_1789:Chr1(24385400-24386999)	peak_1789:Chr2(23742600-23745199)	peak_1789:Chr2(22102000-22106799)	peak_1789:Chr2(19149600-19152999)
peak_1790:Chr1(23537200-23538999)	peak_1790:Chr1(24055200-24056199)	peak_1790:Chr1(24393000-24395799)	peak_1790:Chr2(23766000-23768399)	peak_1790:Chr2(22109000-22110599)	peak_1790:Chr2(19155400-19159199)
peak_1791:Chr1(23542600-23544599)	peak_1791:Chr1(24071800-24073999)	peak_1791:Chr1(24396600-24399799)	peak_1791:Chr2(23781600-23790999)	peak_1791:Chr2(22111400-22112999)	peak_1791:Chr2(19161800-19162999)
peak_1792:Chr1(23550400-23554599)	peak_1792:Chr1(24078200-24082599)	peak_1792:Chr1(24408400-24410599)	peak_1792:Chr2(23830600-23834799)	peak_1792:Chr2(22134400-22150199)	peak_1792:Chr2(19168800-19175999)
peak_1793:Chr1(23555600-23557599)	peak_1793:Chr1(24099400-24105999)	peak_1793:Chr1(24460600-24463599)	peak_1793:Chr2(23835600-23848399)	peak_1793:Chr2(22156200-22159599)	peak_1793:Chr2(19268200-19271399)
peak_1794:Chr1(23569800-23571199)	peak_1794:Chr1(24111600-24113799)	peak_1794:Chr1(24477400-24479399)	peak_1794:Chr2(23902200-23906799)	peak_1794:Chr2(22170400-22172999)	peak_1794:Chr2(19354000-19367999)
peak_1795:Chr1(23577200-23578599)	peak_1795:Chr1(24114600-24115599)	peak_1795:Chr1(24480800-24481599)	peak_1795:Chr2(24003200-24012399)	peak_1795:Chr2(22201600-22204399)	peak_1795:Chr2(19388200-19389999)
peak_1796:Chr1(23581000-23583399)	peak_1796:Chr1(24123000-24125599)	peak_1796:Chr1(24482800-24488799)	peak_1796:Chr2(24013200-24033199)	peak_1796:Chr2(22212400-22223999)	peak_1796:Chr2(19419400-19421799)
peak_1797:Chr1(23584200-23585799)	peak_1797:Chr1(24126400-24127999)	peak_1797:Chr1(24496000-24497599)	peak_1797:Chr2(24111800-24131599)	peak_1797:Chr2(22231400-22234999)	peak_1797:Chr2(19443600-19446399)
peak_1798:Chr1(23607200-23609199)	peak_1798:Chr1(24136400-24137999)	peak_1798:Chr1(24501000-24504999)	peak_1798:Chr2(24150800-24158199)	peak_1798:Chr2(22236400-22238399)	peak_1798:Chr2(19458200-19464999)
peak_1799:Chr1(23611000-23612799)	peak_1799:Chr1(24145600-24146999)	peak_1799:Chr1(24545400-24546799)	peak_1799:Chr2(24162600-24167399)	peak_1799:Chr2(22250200-22265799)	peak_1799:Chr2(19565600-19569399)
peak_1800:Chr1(23614400-23615599)	peak_1800:Chr1(24161400-24162999)	peak_1800:Chr1(24552000-24554999)	peak_1800:Chr2(24213400-24226399)	peak_1800:Chr2(22271800-22279999)	peak_1800:Chr2(19690400-19690999)
peak_1801:Chr1(23628800-23632199)	peak_1801:Chr1(24165200-24166799)	peak_1801:Chr1(24559000-24560799)	peak_1801:Chr2(24247400-24253199)	peak_1801:Chr2(22282400-22289799)	peak_1801:Chr2(19723400-19724599)
peak_1802:Chr1(23633800-23635599)	peak_1802:Chr1(24170200-24171999)	peak_1802:Chr1(24570600-24571799)	peak_1802:Chr2(24258600-24268599)	peak_1802:Chr2(22293600-22299199)	peak_1802:Chr2(19796800-19798599)
peak_1803:Chr1(23637200-23638599)	peak_1803:Chr1(24179600-24183599)	peak_1803:Chr1(24573600-24576999)	peak_1803:Chr2(24373600-24374399)	peak_1803:Chr2(22348200-22350599)	peak_1803:Chr2(19800800-19805199)
peak_1804:Chr1(23644800-23645599)	peak_1804:Chr1(24187200-24188199)	peak_1804:Chr1(24578000-24580999)	peak_1804:Chr2(24575200-24592799)	peak_1804:Chr2(22368400-22376199)	peak_1804:Chr2(19833400-19842799)
peak_1805:Chr1(23650200-23651599)	peak_1805:Chr1(24191600-24193399)	peak_1805:Chr1(24584000-24586599)	peak_1805:Chr2(24594800-24600199)	peak_1805:Chr2(22393200-22406799)	peak_1805:Chr2(19884600-19894999)
peak_1806:Chr1(23657400-23658399)	peak_1806:Chr1(24195000-24196399)	peak_1806:Chr1(24592600-24599799)	peak_1806:Chr2(24623600-24639799)	peak_1806:Chr2(22465400-22475999)	peak_1806:Chr2(19896600-19904399)
peak_1807:Chr1(23674400-23675999)	peak_1807:Chr1(24243600-24245399)	peak_1807:Chr1(24602000-24603599)	peak_1807:Chr2(24640600-24644799)	peak_1807:Chr2(22477200-22486399)	peak_1807:Chr2(19909400-19912399)
peak_1808:Chr1(23681400-23682799)	peak_1808:Chr1(24247600-24249399)	peak_1808:Chr1(24611200-24616599)	peak_1808:Chr2(24676400-24695399)	peak_1808:Chr2(22502800-22512599)	peak_1808:Chr2(19952000-19957999)
peak_1809:Chr1(23684200-23685599)	peak_1809:Chr1(24254800-24256599)	peak_1809:Chr1(24628000-24632999)	peak_1809:Chr2(24700600-24701799)	peak_1809:Chr2(22517800-22518999)	peak_1809:Chr2(19978000-19986399)
peak_1810:Chr1(23688000-23689399)	peak_1810:Chr1(24282200-24285399)	peak_1810:Chr1(24637800-24639399)	peak_1810:Chr2(24721800-24725999)	peak_1810:Chr2(22528800-22529599)	peak_1810:Chr2(20026200-20039399)
peak_1811:Chr1(23703800-23705199)	peak_1811:Chr1(24292400-24296599)	peak_1811:Chr1(24646800-24648199)	peak_1811:Chr2(24753600-24756399)	peak_1811:Chr2(22531000-22533599)	peak_1811:Chr2(20041400-20043999)
peak_1812:Chr1(23727200-23731999)	peak_1812:Chr1(24300000-24301399)	peak_1812:Chr1(24690400-24692599)	peak_1812:Chr2(24786400-24792399)	peak_1812:Chr2(22563000-22592599)	peak_1812:Chr2(20049400-20054799)
peak_1813:Chr1(23743800-23745199)	peak_1813:Chr1(24311800-24315199)	peak_1813:Chr1(24695800-24697999)	peak_1813:Chr2(24805200-24806799)	peak_1813:Chr2(22619600-22629599)	peak_1813:Chr2(20069800-20070799)
peak_1814:Chr1(23749800-23752399)	peak_1814:Chr1(24325000-24325999)	peak_1814:Chr1(24708000-24710399)	peak_1814:Chr2(24816400-24848199)	peak_1814:Chr2(22632000-22638199)	peak_1814:Chr2(20074400-20076999)
peak_1815:Chr1(23760200-23764599)	peak_1815:Chr1(24334200-24336199)	peak_1815:Chr1(24712200-24713799)	peak_1815:Chr2(24876000-24889399)	peak_1815:Chr2(22643000-22656999)	peak_1815:Chr2(20116000-20121799)
peak_1816:Chr1(23770200-23772999)	peak_1816:Chr1(24337400-24338799)	peak_1816:Chr1(24739000-24740799)	peak_1816:Chr2(24952800-24957199)	peak_1816:Chr2(22660600-22668399)	peak_1816:Chr2(20165000-20167199)
peak_1817:Chr1(23779600-23781199)	peak_1817:Chr1(24341000-24342799)	peak_1817:Chr1(24741600-24742199)	peak_1817:Chr2(24958000-24961199)	peak_1817:Chr2(22695400-22701799)	peak_1817:Chr2(20174600-20179599)
peak_1818:Chr1(23782400-23785799)	peak_1818:Chr1(24343800-24345199)	peak_1818:Chr1(24754000-24755199)	peak_1818:Chr2(25030600-25031599)	peak_1818:Chr2(22745800-22751399)	peak_1818:Chr2(20193800-20203599)
peak_1819:Chr1(23800800-23803399)	peak_1819:Chr1(24351600-24354199)	peak_1819:Chr1(24756200-24758999)	peak_1819:Chr2(25043400-25045599)	peak_1819:Chr2(22756200-22759399)	peak_1819:Chr2(20245200-20262599)
peak_1820:Chr1(23806000-23806799)	peak_1820:Chr1(24359200-24360799)	peak_1820:Chr1(24764800-24767399)	peak_1820:Chr2(25052000-25055199)	peak_1820:Chr2(22817000-22819199)	peak_1820:Chr2(20275400-20278799)
peak_1821:Chr1(23810000-23815799)	peak_1821:Chr1(24363800-24364999)	peak_1821:Chr1(24784600-24789399)	peak_1821:Chr2(25129800-25132599)	peak_1821:Chr2(22844400-22850199)	peak_1821:Chr2(20298400-20299599)
peak_1822:Chr1(23818400-23819399)	peak_1822:Chr1(24370400-24372199)	peak_1822:Chr1(24792000-24793599)	peak_1822:Chr2(25160600-25166399)	peak_1822:Chr2(22854800-22860999)	peak_1822:Chr2(20300400-20302599)
peak_1823:Chr1(23829800-23830399)	peak_1823:Chr1(24375800-24378399)	peak_1823:Chr1(24808600-24810399)	peak_1823:Chr2(25192000-25206199)	peak_1823:Chr2(22976600-22982399)	peak_1823:Chr2(20331600-20334399)
peak_1824:Chr1(23839000-23840399)	peak_1824:Chr1(24379200-24380799)	peak_1824:Chr1(24818800-24819599)	peak_1824:Chr2(25207200-25212999)	peak_1824:Chr2(23011200-23019799)	peak_1824:Chr2(20349200-20350399)
peak_1825:Chr1(23842000-23843999)	peak_1825:Chr1(24384600-24389199)	peak_1825:Chr1(24840000-24840999)	peak_1825:Chr2(25223000-25227799)	peak_1825:Chr2(23021400-23037599)	peak_1825:Chr2(20354800-20356999)
peak_1826:Chr1(23851200-23855199)	peak_1826:Chr1(24393200-24401799)	peak_1826:Chr1(24844400-24847799)	peak_1826:Chr2(25255800-25258199)	peak_1826:Chr2(23059600-23062399)	peak_1826:Chr2(20358000-20361199)
peak_1827:Chr1(23856600-23857999)	peak_1827:Chr1(24408400-24410599)	peak_1827:Chr1(24855600-24860599)	peak_1827:Chr2(25364000-25365399)	peak_1827:Chr2(23142000-23145199)	peak_1827:Chr2(20366800-20368999)
peak_1828:Chr1(23864800-23866999)	peak_1828:Chr1(24460800-24464399)	peak_1828:Chr1(24861800-24865399)	peak_1828:Chr2(25411800-25416999)	peak_1828:Chr2(23151600-23159599)	peak_1828:Chr2(20416400-20420199)
peak_1829:Chr1(23881800-23887199)	peak_1829:Chr1(24477200-24478999)	peak_1829:Chr1(24888800-24890599)	peak_1829:Chr2(25423200-25427999)	peak_1829:Chr2(23403000-23407199)	peak_1829:Chr2(20422200-20423799)
peak_1830:Chr1(23893000-23895799)	peak_1830:Chr1(24480800-24488799)	peak_1830:Chr1(24893200-24899399)	peak_1830:Chr2(25497400-25502799)	peak_1830:Chr2(23420600-23421999)	peak_1830:Chr2(20488800-20492199)
peak_1831:Chr1(23901200-23903599)	peak_1831:Chr1(24495800-24497799)	peak_1831:Chr1(24900600-24902599)	peak_1831:Chr2(25504400-25506199)	peak_1831:Chr2(23426400-23427599)	peak_1831:Chr2(20500400-20503599)
peak_1832:Chr1(23909800-23913199)	peak_1832:Chr1(24503200-24504999)	peak_1832:Chr1(24904000-24906199)	peak_1832:Chr2(25521800-25524599)	peak_1832:Chr2(23468200-23470399)	peak_1832:Chr2(20506800-20508399)
peak_1833:Chr1(23914200-23915799)	peak_1833:Chr1(24545400-24546799)	peak_1833:Chr1(24907000-24911599)	peak_1833:Chr2(25613600-25617199)	peak_1833:Chr2(23535600-23537799)	peak_1833:Chr2(20509800-20511399)
peak_1834:Chr1(23918200-23925199)	peak_1834:Chr1(24551000-24555799)	peak_1834:Chr1(24922000-24924799)	peak_1834:Chr2(25643600-25651199)	peak_1834:Chr2(23631400-23634199)	peak_1834:Chr2(20512600-20514399)
peak_1835:Chr1(23929800-23930399)	peak_1835:Chr1(24558600-24560799)	peak_1835:Chr1(24937600-24940599)	peak_1835:Chr2(25652400-25655599)	peak_1835:Chr2(23636200-23654799)	peak_1835:Chr2(20529200-20540999)
peak_1836:Chr1(23931400-23933199)	peak_1836:Chr1(24569400-24571799)	peak_1836:Chr1(24945200-24948399)	peak_1836:Chr2(25722600-25725999)	peak_1836:Chr2(23662200-23664999)	peak_1836:Chr2(20554400-20566399)
peak_1837:Chr1(23934000-23936599)	peak_1837:Chr1(24572800-24577199)	peak_1837:Chr1(24958200-24960599)	peak_1837:Chr2(25730200-25732799)	peak_1837:Chr2(23682000-23719799)	peak_1837:Chr2(20576200-20583999)
peak_1838:Chr1(23948400-23949999)	peak_1838:Chr1(24578800-24580999)	peak_1838:Chr1(24965600-24971199)	peak_1838:Chr2(25757000-25759599)	peak_1838:Chr2(23734600-23741199)	peak_1838:Chr2(20585000-20590399)
peak_1839:Chr1(23970600-23974199)	peak_1839:Chr1(24584000-24586399)	peak_1839:Chr1(24976800-24982799)	peak_1839:Chr2(25775000-25783199)	peak_1839:Chr2(23742800-23745199)	peak_1839:Chr2(20591800-20603999)
peak_1840:Chr1(23976200-23978399)	peak_1840:Chr1(24591200-24596999)	peak_1840:Chr1(25003600-25006599)	peak_1840:Chr2(25784000-25787799)	peak_1840:Chr2(23766000-23768199)	peak_1840:Chr2(20615200-20616799)
peak_1841:Chr1(23979200-23982199)	peak_1841:Chr1(24598000-24599999)	peak_1841:Chr1(25008800-25011799)	peak_1841:Chr2(25834200-25855599)	peak_1841:Chr2(23782200-23791399)	peak_1841:Chr2(20617600-20620799)
peak_1842:Chr1(24003800-24004799)	peak_1842:Chr1(24600800-24604399)	peak_1842:Chr1(25020200-25021999)	peak_1842:Chr2(25857800-25871799)	peak_1842:Chr2(23830800-23834599)	peak_1842:Chr2(20660800-20665199)
peak_1843:Chr1(24018200-24019999)	peak_1843:Chr1(24611400-24616599)	peak_1843:Chr1(25026600-25028199)	peak_1843:Chr2(25873800-25878799)	peak_1843:Chr2(23837000-23848399)	peak_1843:Chr2(20823600-20824999)
peak_1844:Chr1(24026600-24027599)	peak_1844:Chr1(24627800-24632999)	peak_1844:Chr1(25032000-25033399)	peak_1844:Chr2(25884600-25887399)	peak_1844:Chr2(23902200-23906799)	peak_1844:Chr2(20826000-20831399)
peak_1845:Chr1(24037600-24042599)	peak_1845:Chr1(24638200-24639399)	peak_1845:Chr1(25039600-25044599)	peak_1845:Chr2(25908800-25912399)	peak_1845:Chr2(23984800-23985799)	peak_1845:Chr2(21015000-21016399)
peak_1846:Chr1(24055400-24055999)	peak_1846:Chr1(24646800-24648199)	peak_1846:Chr1(25047800-25048399)	peak_1846:Chr2(26069000-26071399)	peak_1846:Chr2(24004000-24009399)	peak_1846:Chr2(21183800-21185199)
peak_1847:Chr1(24072000-24073999)	peak_1847:Chr1(24691000-24692399)	peak_1847:Chr1(25056000-25058999)	peak_1847:Chr2(26090400-26098399)	peak_1847:Chr2(24013200-24031199)	peak_1847:Chr2(21191400-21192799)
peak_1848:Chr1(24077400-24082199)	peak_1848:Chr1(24696600-24697999)	peak_1848:Chr1(25059800-25063399)	peak_1848:Chr2(26101200-26114199)	peak_1848:Chr2(24112800-24133799)	peak_1848:Chr2(21196800-21201799)
peak_1849:Chr1(24099200-24106199)	peak_1849:Chr1(24708000-24710999)	peak_1849:Chr1(25066200-25067799)	peak_1849:Chr2(26130400-26132799)	peak_1849:Chr2(24151800-24157399)	peak_1849:Chr2(21210800-21215799)
peak_1850:Chr1(24110400-24115599)	peak_1850:Chr1(24712200-24714599)	peak_1850:Chr1(25070400-25072599)	peak_1850:Chr2(26139600-26140599)	peak_1850:Chr2(24160600-24166799)	peak_1850:Chr2(21225600-21228599)
peak_1851:Chr1(24123000-24125799)	peak_1851:Chr1(24739000-24740799)	peak_1851:Chr1(25073400-25075199)	peak_1851:Chr2(26142400-26145199)	peak_1851:Chr2(24213600-24224199)	peak_1851:Chr2(21241400-21244199)
peak_1852:Chr1(24136200-24138199)	peak_1852:Chr1(24741600-24742199)	peak_1852:Chr1(25076200-25078399)	peak_1852:Chr2(26198400-26208199)	peak_1852:Chr2(24246800-24253199)	peak_1852:Chr2(21356800-21367599)
peak_1853:Chr1(24145600-24146799)	peak_1853:Chr1(24757400-24758999)	peak_1853:Chr1(25101800-25102199)	peak_1853:Chr2(26277600-26297599)	peak_1853:Chr2(24258600-24269599)	peak_1853:Chr2(21368600-21391799)
peak_1854:Chr1(24161200-24164199)	peak_1854:Chr1(24766400-24768399)	peak_1854:Chr1(25113800-25115399)	peak_1854:Chr2(26323400-26325799)	peak_1854:Chr2(24273600-24273999)	peak_1854:Chr2(21577200-21577799)
peak_1855:Chr1(24165000-24166599)	peak_1855:Chr1(24784600-24789399)	peak_1855:Chr1(25116400-25124199)	peak_1855:Chr2(26335400-26337599)	peak_1855:Chr2(24373600-24374199)	peak_1855:Chr2(21606600-21613399)
peak_1856:Chr1(24170600-24171999)	peak_1856:Chr1(24792000-24793399)	peak_1856:Chr1(25128000-25128799)	peak_1856:Chr2(26351200-26354199)	peak_1856:Chr2(24558200-24559799)	peak_1856:Chr2(21614600-21617999)
peak_1857:Chr1(24181000-24183599)	peak_1857:Chr1(24808200-24810399)	peak_1857:Chr1(25132000-25133399)	peak_1857:Chr2(26409400-26412999)	peak_1857:Chr2(24575400-24577599)	peak_1857:Chr2(21623200-21627799)
peak_1858:Chr1(24187200-24190399)	peak_1858:Chr1(24818400-24823199)	peak_1858:Chr1(25140600-25141199)	peak_1858:Chr2(26416400-26418799)	peak_1858:Chr2(24578600-24592599)	peak_1858:Chr2(21639200-21642599)
peak_1859:Chr1(24191600-24193399)	peak_1859:Chr1(24826800-24828399)	peak_1859:Chr1(25144400-25146599)	peak_1859:Chr2(26440400-26442399)	peak_1859:Chr2(24593800-24599199)	peak_1859:Chr2(21645800-21649799)
peak_1860:Chr1(24194800-24196599)	peak_1860:Chr1(24833000-24835199)	peak_1860:Chr1(25149200-25150799)	peak_1860:Chr2(26447200-26449199)	peak_1860:Chr2(24623600-24637599)	peak_1860:Chr2(21653000-21659999)
peak_1861:Chr1(24243400-24245399)	peak_1861:Chr1(24838200-24838999)	peak_1861:Chr1(25155200-25160399)	peak_1861:Chr2(26450000-26463399)	peak_1861:Chr2(24638400-24643999)	peak_1861:Chr2(21662200-21667799)
peak_1862:Chr1(24248600-24250599)	peak_1862:Chr1(24840000-24840999)	peak_1862:Chr1(25187000-25193599)	peak_1862:Chr2(26530000-26540799)	peak_1862:Chr2(24674000-24694999)	peak_1862:Chr2(21680600-21683999)
peak_1863:Chr1(24254800-24256599)	peak_1863:Chr1(24843000-24847199)	peak_1863:Chr1(25225600-25228199)	peak_1863:Chr2(26558200-26564999)	peak_1863:Chr2(24700200-24703199)	peak_1863:Chr2(21688000-21696799)
peak_1864:Chr1(24283400-24285399)	peak_1864:Chr1(24850400-24851199)	peak_1864:Chr1(25235800-25237399)	peak_1864:Chr2(26577800-26579799)	peak_1864:Chr2(24722000-24725999)	peak_1864:Chr2(21701200-21702199)
peak_1865:Chr1(24290600-24296599)	peak_1865:Chr1(24855400-24858399)	peak_1865:Chr1(25256000-25259599)	peak_1865:Chr2(26608400-26613199)	peak_1865:Chr2(24753200-24757199)	peak_1865:Chr2(21712800-21714399)
peak_1866:Chr1(24298800-24301599)	peak_1866:Chr1(24860400-24866799)	peak_1866:Chr1(25262800-25264399)	peak_1866:Chr2(26614800-26620399)	peak_1866:Chr2(24786600-24792399)	peak_1866:Chr2(21715200-21719399)
peak_1867:Chr1(24311800-24314799)	peak_1867:Chr1(24893200-24898399)	peak_1867:Chr1(25271400-25273799)	peak_1867:Chr2(26638000-26653399)	peak_1867:Chr2(24805600-24806999)	peak_1867:Chr2(21738400-21743599)
peak_1868:Chr1(24334200-24336199)	peak_1868:Chr1(24904000-24905999)	peak_1868:Chr1(25279800-25283399)	peak_1868:Chr2(26667600-26673399)	peak_1868:Chr2(24816400-24848599)	peak_1868:Chr2(21748400-21750799)
peak_1869:Chr1(24337400-24338799)	peak_1869:Chr1(24907200-24911799)	peak_1869:Chr1(25288200-25288799)	peak_1869:Chr2(26686800-26698599)	peak_1869:Chr2(24876200-24888799)	peak_1869:Chr2(21764400-21771799)
peak_1870:Chr1(24341200-24342999)	peak_1870:Chr1(24921800-24924799)	peak_1870:Chr1(25301400-25302799)	peak_1870:Chr2(26704600-26714799)	peak_1870:Chr2(24946600-24947399)	peak_1870:Chr2(21788000-21789199)
peak_1871:Chr1(24344000-24344999)	peak_1871:Chr1(24937200-24938799)	peak_1871:Chr1(25319600-25320599)	peak_1871:Chr2(26752800-26760199)	peak_1871:Chr2(24952800-24958599)	peak_1871:Chr2(21790200-21792199)
peak_1872:Chr1(24351000-24353399)	peak_1872:Chr1(24945400-24948399)	peak_1872:Chr1(25325800-25327199)	peak_1872:Chr2(26787800-26797199)	peak_1872:Chr2(25043400-25045799)	peak_1872:Chr2(21808400-21820599)
peak_1873:Chr1(24359000-24361399)	peak_1873:Chr1(24950200-24954599)	peak_1873:Chr1(25352600-25354399)	peak_1873:Chr2(26803200-26809799)	peak_1873:Chr2(25050600-25054999)	peak_1873:Chr2(21824600-21830599)
peak_1874:Chr1(24364000-24365599)	peak_1874:Chr1(24958200-24963399)	peak_1874:Chr1(25366600-25369399)	peak_1874:Chr2(26811000-26819399)	peak_1874:Chr2(25130600-25132999)	peak_1874:Chr2(21832000-21849399)
peak_1875:Chr1(24370600-24372199)	peak_1875:Chr1(24966400-24971799)	peak_1875:Chr1(25370200-25370999)	peak_1875:Chr2(26823400-26831199)	peak_1875:Chr2(25160400-25165599)	peak_1875:Chr2(21859600-21865199)
peak_1876:Chr1(24375800-24376999)	peak_1876:Chr1(24978200-24982599)	peak_1876:Chr1(25378000-25378599)	peak_1876:Chr2(26835200-26841399)	peak_1876:Chr2(25191800-25197999)	peak_1876:Chr2(21876000-21877999)
peak_1877:Chr1(24384600-24389199)	peak_1877:Chr1(24984000-24984799)	peak_1877:Chr1(25382600-25384399)	peak_1877:Chr2(27062200-27069999)	peak_1877:Chr2(25199000-25208199)	peak_1877:Chr2(21893400-21898199)
peak_1878:Chr1(24394000-24397999)	peak_1878:Chr1(24993800-24996599)	peak_1878:Chr1(25385400-25388199)	peak_1878:Chr2(27113200-27122199)	peak_1878:Chr2(25209200-25210999)	peak_1878:Chr2(21899000-21899599)
peak_1879:Chr1(24398800-24401999)	peak_1879:Chr1(25003400-25006599)	peak_1879:Chr1(25412800-25414599)	peak_1879:Chr2(27139600-27154799)	peak_1879:Chr2(25222400-25227799)	peak_1879:Chr2(21904600-21906399)
peak_1880:Chr1(24407800-24410599)	peak_1880:Chr1(25009400-25011799)	peak_1880:Chr1(25424600-25425999)	peak_1880:Chr2(27193600-27197999)	peak_1880:Chr2(25256000-25258199)	peak_1880:Chr2(21921800-21925599)
peak_1881:Chr1(24429000-24429399)	peak_1881:Chr1(25020400-25021999)	peak_1881:Chr1(25439000-25444599)	peak_1881:Chr2(27264200-27270199)	peak_1881:Chr2(25363400-25365999)	peak_1881:Chr2(21948800-21954399)
peak_1882:Chr1(24460800-24463599)	peak_1882:Chr1(25026400-25028199)	peak_1882:Chr1(25445400-25446999)	peak_1882:Chr2(27279400-27283199)	peak_1882:Chr2(25412200-25416199)	peak_1882:Chr2(22000200-22018399)
peak_1883:Chr1(24477400-24479199)	peak_1883:Chr1(25030800-25033399)	peak_1883:Chr1(25461400-25463599)	peak_1883:Chr2(27298800-27330799)	peak_1883:Chr2(25423200-25427799)	peak_1883:Chr2(22047000-22051799)
peak_1884:Chr1(24480800-24481799)	peak_1884:Chr1(25039800-25045999)	peak_1884:Chr1(25488600-25490799)	peak_1884:Chr2(27342600-27350399)	peak_1884:Chr2(25430400-25431399)	peak_1884:Chr2(22053800-22059199)
peak_1885:Chr1(24482800-24488799)	peak_1885:Chr1(25048000-25049399)	peak_1885:Chr1(25498000-25502399)	peak_1885:Chr2(27356400-27360599)	peak_1885:Chr2(25497400-25502799)	peak_1885:Chr2(22101800-22104999)
peak_1886:Chr1(24496000-24497599)	peak_1886:Chr1(25060800-25063399)	peak_1886:Chr1(25503200-25504399)	peak_1886:Chr2(27385600-27389399)	peak_1886:Chr2(25504000-25506199)	peak_1886:Chr2(22109000-22110599)
peak_1887:Chr1(24503400-24504999)	peak_1887:Chr1(25066200-25066999)	peak_1887:Chr1(25530800-25532399)	peak_1887:Chr2(27390400-27400599)	peak_1887:Chr2(25521800-25525999)	peak_1887:Chr2(22111400-22114799)
peak_1888:Chr1(24545400-24546799)	peak_1888:Chr1(25070600-25072599)	peak_1888:Chr1(25548000-25549799)	peak_1888:Chr2(27401800-27408799)	peak_1888:Chr2(25644600-25650599)	peak_1888:Chr2(22133200-22150199)
peak_1889:Chr1(24551600-24557799)	peak_1889:Chr1(25073600-25075199)	peak_1889:Chr1(25565800-25566999)	peak_1889:Chr2(27411400-27421399)	peak_1889:Chr2(25651400-25655599)	peak_1889:Chr2(22156000-22162199)
peak_1890:Chr1(24559000-24560799)	peak_1890:Chr1(25113400-25123199)	peak_1890:Chr1(25573200-25573799)	peak_1890:Chr2(27426400-27459399)	peak_1890:Chr2(25723000-25725799)	peak_1890:Chr2(22171200-22172999)
peak_1891:Chr1(24569400-24574399)	peak_1891:Chr1(25132000-25134599)	peak_1891:Chr1(25579200-25580799)	peak_1891:Chr2(27464200-27472599)	peak_1891:Chr2(25730200-25732799)	peak_1891:Chr2(22201600-22204399)
peak_1892:Chr1(24575400-24577199)	peak_1892:Chr1(25140400-25141199)	peak_1892:Chr1(25588000-25588399)	peak_1892:Chr2(27487200-27488599)	peak_1892:Chr2(25757600-25760199)	peak_1892:Chr2(22214800-22220999)
peak_1893:Chr1(24579000-24580999)	peak_1893:Chr1(25144400-25146599)	peak_1893:Chr1(25591800-25594199)	peak_1893:Chr2(27489600-27495799)	peak_1893:Chr2(25773600-25786199)	peak_1893:Chr2(22233000-22234999)
peak_1894:Chr1(24584000-24586399)	peak_1894:Chr1(25150200-25152599)	peak_1894:Chr1(25597000-25600199)	peak_1894:Chr2(27505800-27513599)	peak_1894:Chr2(25787000-25788399)	peak_1894:Chr2(22249600-22265799)
peak_1895:Chr1(24592600-24597199)	peak_1895:Chr1(25155800-25159799)	peak_1895:Chr1(25601000-25601799)	peak_1895:Chr2(27520600-27527599)	peak_1895:Chr2(25834000-25855599)	peak_1895:Chr2(22274000-22279999)
peak_1896:Chr1(24598000-24599999)	peak_1896:Chr1(25162800-25163199)	peak_1896:Chr1(25615800-25617599)	peak_1896:Chr2(27542800-27547199)	peak_1896:Chr2(25857000-25878999)	peak_1896:Chr2(22283000-22289599)
peak_1897:Chr1(24601000-24603799)	peak_1897:Chr1(25186000-25193599)	peak_1897:Chr1(25627000-25627999)	peak_1897:Chr2(27551800-27553799)	peak_1897:Chr2(25884400-25887599)	peak_1897:Chr2(22293600-22299399)
peak_1898:Chr1(24610800-24616599)	peak_1898:Chr1(25225800-25228199)	peak_1898:Chr1(25636800-25638399)	peak_1898:Chr2(27566000-27574799)	peak_1898:Chr2(25908800-25913199)	peak_1898:Chr2(22369400-22376999)
peak_1899:Chr1(24628000-24632799)	peak_1899:Chr1(25234400-25236399)	peak_1899:Chr1(25640800-25641999)	peak_1899:Chr2(27587400-27595599)	peak_1899:Chr2(26069000-26071199)	peak_1899:Chr2(22393200-22406799)
peak_1900:Chr1(24638200-24640199)	peak_1900:Chr1(25256400-25259599)	peak_1900:Chr1(25643000-25648599)	peak_1900:Chr2(27596600-27599399)	peak_1900:Chr2(26090200-26092599)	peak_1900:Chr2(22465000-22475999)
peak_1901:Chr1(24646800-24648199)	peak_1901:Chr1(25262800-25264399)	peak_1901:Chr1(25650200-25651199)	peak_1901:Chr2(27615800-27632999)	peak_1901:Chr2(26094000-26098399)	peak_1901:Chr2(22476800-22486399)
peak_1902:Chr1(24690800-24692999)	peak_1902:Chr1(25271600-25273799)	peak_1902:Chr1(25668600-25671199)	peak_1902:Chr2(27633800-27637599)	peak_1902:Chr2(26099800-26114199)	peak_1902:Chr2(22505200-22511199)
peak_1903:Chr1(24696600-24697799)	peak_1903:Chr1(25280800-25283999)	peak_1903:Chr1(25681200-25683399)	peak_1903:Chr2(27639400-27640199)	peak_1903:Chr2(26141800-26145199)	peak_1903:Chr2(22518000-22518199)
peak_1904:Chr1(24707400-24714599)	peak_1904:Chr1(25288200-25289399)	peak_1904:Chr1(25691600-25692999)	peak_1904:Chr2(27641400-27644799)	peak_1904:Chr2(26197800-26206999)	peak_1904:Chr2(22529200-22529599)
peak_1905:Chr1(24739200-24740799)	peak_1905:Chr1(25300800-25302999)	peak_1905:Chr1(25695800-25705399)	peak_1905:Chr2(27647600-27649199)	peak_1905:Chr2(26277600-26297799)	peak_1905:Chr2(22531400-22533399)
peak_1906:Chr1(24741600-24742199)	peak_1906:Chr1(25319600-25320599)	peak_1906:Chr1(25707400-25708799)	peak_1906:Chr2(27652400-27655399)	peak_1906:Chr2(26326400-26327399)	peak_1906:Chr2(22562800-22583599)
peak_1907:Chr1(24756400-24758799)	peak_1907:Chr1(25325800-25327199)	peak_1907:Chr1(25722800-25724799)	peak_1907:Chr2(27761200-27762599)	peak_1907:Chr2(26334600-26338799)	peak_1907:Chr2(22584400-22589999)
peak_1908:Chr1(24764800-24768399)	peak_1908:Chr1(25330800-25331999)	peak_1908:Chr1(25727600-25727999)	peak_1908:Chr2(27849200-27855799)	peak_1908:Chr2(26409400-26420199)	peak_1908:Chr2(22591000-22592599)
peak_1909:Chr1(24784600-24789199)	peak_1909:Chr1(25351600-25354399)	peak_1909:Chr1(25746600-25751199)	peak_1909:Chr2(27865600-27893799)	peak_1909:Chr2(26440800-26442399)	peak_1909:Chr2(22605600-22610599)
peak_1910:Chr1(24792000-24793399)	peak_1910:Chr1(25362800-25364799)	peak_1910:Chr1(25754800-25759599)	peak_1910:Chr2(27911800-27957799)	peak_1910:Chr2(26446400-26449999)	peak_1910:Chr2(22618600-22629399)
peak_1911:Chr1(24808600-24810399)	peak_1911:Chr1(25366400-25369399)	peak_1911:Chr1(25763200-25763599)	peak_1911:Chr2(27965200-27972799)	peak_1911:Chr2(26451000-26463799)	peak_1911:Chr2(22634000-22638199)
peak_1912:Chr1(24818000-24821799)	peak_1912:Chr1(25370200-25370999)	peak_1912:Chr1(25767000-25767599)	peak_1912:Chr2(28097200-28101399)	peak_1912:Chr2(26529000-26540999)	peak_1912:Chr2(22643000-22656999)
peak_1913:Chr1(24826200-24828399)	peak_1913:Chr1(25378000-25378999)	peak_1913:Chr1(25771200-25771999)	peak_1913:Chr2(28130400-28147999)	peak_1913:Chr2(26558000-26565799)	peak_1913:Chr2(22660600-22667599)
peak_1914:Chr1(24833000-24834999)	peak_1914:Chr1(25382800-25384399)	peak_1914:Chr1(25780400-25780999)	peak_1914:Chr2(28219800-28223799)	peak_1914:Chr2(26577800-26580199)	peak_1914:Chr2(22695400-22701799)
peak_1915:Chr1(24840000-24840999)	peak_1915:Chr1(25386400-25387599)	peak_1915:Chr1(25782400-25784999)	peak_1915:Chr2(28228400-28232199)	peak_1915:Chr2(26608400-26613199)	peak_1915:Chr2(22715200-22718999)
peak_1916:Chr1(24843600-24847199)	peak_1916:Chr1(25412800-25414599)	peak_1916:Chr1(25787000-25793999)	peak_1916:Chr2(28239000-28245599)	peak_1916:Chr2(26614800-26620399)	peak_1916:Chr2(22746000-22750799)
peak_1917:Chr1(24848600-24851399)	peak_1917:Chr1(25424400-25425999)	peak_1917:Chr1(25800800-25801799)	peak_1917:Chr2(28257200-28265399)	peak_1917:Chr2(26638000-26645199)	peak_1917:Chr2(22756000-22759399)
peak_1918:Chr1(24855600-24858199)	peak_1918:Chr1(25439200-25446999)	peak_1918:Chr1(25818200-25819999)	peak_1918:Chr2(28269800-28272199)	peak_1918:Chr2(26646200-26651399)	peak_1918:Chr2(22817200-22818599)
peak_1919:Chr1(24861800-24865599)	peak_1919:Chr1(25457400-25457999)	peak_1919:Chr1(25825000-25826999)	peak_1919:Chr2(28312600-28320799)	peak_1919:Chr2(26667800-26673599)	peak_1919:Chr2(22826000-22826799)
peak_1920:Chr1(24893200-24896799)	peak_1920:Chr1(25461400-25463399)	peak_1920:Chr1(25842000-25846599)	peak_1920:Chr2(28322400-28328599)	peak_1920:Chr2(26687000-26698599)	peak_1920:Chr2(22845600-22851199)
peak_1921:Chr1(24903600-24912399)	peak_1921:Chr1(25465800-25467199)	peak_1921:Chr1(25863400-25867199)	peak_1921:Chr2(28351800-28353799)	peak_1921:Chr2(26704000-26714999)	peak_1921:Chr2(22855600-22861199)
peak_1922:Chr1(24921400-24924799)	peak_1922:Chr1(25475600-25477599)	peak_1922:Chr1(25921200-25922399)	peak_1922:Chr2(28368000-28381799)	peak_1922:Chr2(26752800-26758999)	peak_1922:Chr2(22898000-22898999)
peak_1923:Chr1(24937600-24940199)	peak_1923:Chr1(25488600-25490799)	peak_1923:Chr1(25923400-25927199)	peak_1923:Chr2(28386400-28393399)	peak_1923:Chr2(26787400-26797199)	peak_1923:Chr2(22976600-22981199)
peak_1924:Chr1(24945600-24948399)	peak_1924:Chr1(25498400-25504399)	peak_1924:Chr1(25928200-25929599)	peak_1924:Chr2(28489600-28491999)	peak_1924:Chr2(26800800-26819199)	peak_1924:Chr2(23010600-23020199)
peak_1925:Chr1(24950400-24952999)	peak_1925:Chr1(25522000-25524199)	peak_1925:Chr1(25933600-25935199)	peak_1925:Chr2(28497000-28501199)	peak_1925:Chr2(26821800-26831199)	peak_1925:Chr2(23021400-23036799)
peak_1926:Chr1(24958400-24961799)	peak_1926:Chr1(25531000-25532799)	peak_1926:Chr1(25949000-25950199)	peak_1926:Chr2(28564600-28569999)	peak_1926:Chr2(26832000-26833599)	peak_1926:Chr2(23059600-23063399)
peak_1927:Chr1(24966400-24970399)	peak_1927:Chr1(25548000-25550399)	peak_1927:Chr1(25957800-25961599)	peak_1927:Chr2(28583800-28588599)	peak_1927:Chr2(26834600-26841399)	peak_1927:Chr2(23142000-23145199)
peak_1928:Chr1(24978000-24983199)	peak_1928:Chr1(25565800-25566999)	peak_1928:Chr1(25973400-25975199)	peak_1928:Chr2(28647800-28669199)	peak_1928:Chr2(26860000-26862999)	peak_1928:Chr2(23151600-23157799)
peak_1929:Chr1(24984000-24984599)	peak_1929:Chr1(25573200-25573999)	peak_1929:Chr1(25994200-25996399)	peak_1929:Chr2(28708000-28715799)	peak_1929:Chr2(27062200-27071199)	peak_1929:Chr2(23203600-23207599)
peak_1930:Chr1(24993200-24994399)	peak_1930:Chr1(25578400-25581999)	peak_1930:Chr1(26031200-26033799)	peak_1930:Chr2(28722400-28749999)	peak_1930:Chr2(27089000-27090399)	peak_1930:Chr2(23234400-23236199)
peak_1931:Chr1(25003600-25004999)	peak_1931:Chr1(25588000-25591199)	peak_1931:Chr1(26034600-26039399)	peak_1931:Chr2(28751000-28754999)	peak_1931:Chr2(27112600-27120999)	peak_1931:Chr2(23403200-23404199)
peak_1932:Chr1(25008800-25011999)	peak_1932:Chr1(25592400-25593999)	peak_1932:Chr1(26041600-26049599)	peak_1932:Chr2(28867000-28874599)	peak_1932:Chr2(27139800-27154999)	peak_1932:Chr2(23405000-23406399)
peak_1933:Chr1(25020000-25021799)	peak_1933:Chr1(25597800-25601999)	peak_1933:Chr1(26050800-26052599)	peak_1933:Chr2(28881000-28884799)	peak_1933:Chr2(27263600-27270199)	peak_1933:Chr2(23421000-23421999)
peak_1934:Chr1(25030400-25033399)	peak_1934:Chr1(25615600-25617599)	peak_1934:Chr1(26070600-26075799)	peak_1934:Chr2(28926200-28934599)	peak_1934:Chr2(27279200-27282599)	peak_1934:Chr2(23426400-23427999)
peak_1935:Chr1(25039600-25044799)	peak_1935:Chr1(25627200-25628399)	peak_1935:Chr1(26076600-26077399)	peak_1935:Chr2(28987600-28995599)	peak_1935:Chr2(27298000-27330599)	peak_1935:Chr2(23468200-23471199)
peak_1936:Chr1(25047800-25049599)	peak_1936:Chr1(25636800-25639999)	peak_1936:Chr1(26080200-26081399)	peak_1936:Chr2(29018600-29020999)	peak_1936:Chr2(27342400-27350199)	peak_1936:Chr2(23636400-23639799)
peak_1937:Chr1(25060400-25063199)	peak_1937:Chr1(25640800-25641999)	peak_1937:Chr1(26086800-26088599)	peak_1937:Chr2(29206400-29209599)	peak_1937:Chr2(27355400-27361599)	peak_1937:Chr2(23642200-23653799)
peak_1938:Chr1(25066000-25067999)	peak_1938:Chr1(25643800-25648599)	peak_1938:Chr1(26093000-26095799)	peak_1938:Chr2(29210600-29214799)	peak_1938:Chr2(27384600-27389199)	peak_1938:Chr2(23661600-23664799)
peak_1939:Chr1(25070600-25072599)	peak_1939:Chr1(25668400-25670799)	peak_1939:Chr1(26104800-26110799)	peak_1939:Chr2(29217400-29230399)	peak_1939:Chr2(27390600-27395399)	peak_1939:Chr2(23682400-23693599)
peak_1940:Chr1(25073400-25075199)	peak_1940:Chr1(25680800-25683199)	peak_1940:Chr1(26113200-26114199)	peak_1940:Chr2(29235400-29244199)	peak_1940:Chr2(27396200-27400399)	peak_1940:Chr2(23694400-23697399)
peak_1941:Chr1(25113400-25123399)	peak_1941:Chr1(25689400-25690799)	peak_1941:Chr1(26123000-26126599)	peak_1941:Chr2(29310000-29313199)	peak_1941:Chr2(27402800-27406999)	peak_1941:Chr2(23699800-23721599)
peak_1942:Chr1(25128000-25129199)	peak_1942:Chr1(25696000-25704799)	peak_1942:Chr1(26158600-26161199)	peak_1942:Chr2(29316800-29321599)	peak_1942:Chr2(27408000-27421599)	peak_1942:Chr2(23734400-23741199)
peak_1943:Chr1(25132000-25134999)	peak_1943:Chr1(25707400-25714199)	peak_1943:Chr1(26163000-26164799)	peak_1943:Chr2(29329800-29331799)	peak_1943:Chr2(27426200-27459399)	peak_1943:Chr2(23742800-23745199)
peak_1944:Chr1(25140600-25141599)	peak_1944:Chr1(25722800-25724799)	peak_1944:Chr1(26167800-26172599)	peak_1944:Chr2(29360600-29366999)	peak_1944:Chr2(27463400-27471999)	peak_1944:Chr2(23765800-23767999)
peak_1945:Chr1(25144400-25146599)	peak_1945:Chr1(25743800-25745399)	peak_1945:Chr1(26176000-26178199)	peak_1945:Chr2(29400600-29402799)	peak_1945:Chr2(27486600-27497399)	peak_1945:Chr2(23783600-23786199)
peak_1946:Chr1(25150000-25150599)	peak_1946:Chr1(25746600-25751999)	peak_1946:Chr1(26179400-26180399)	peak_1946:Chr2(29404000-29425599)	peak_1946:Chr2(27505000-27513599)	peak_1946:Chr2(23787000-23790999)
peak_1947:Chr1(25156200-25159799)	peak_1947:Chr1(25753400-25763399)	peak_1947:Chr1(26182800-26184799)	peak_1947:Chr2(29433800-29441599)	peak_1947:Chr2(27521200-27527199)	peak_1947:Chr2(23830800-23836199)
peak_1948:Chr1(25187000-25193599)	peak_1948:Chr1(25766600-25767799)	peak_1948:Chr1(26197800-26199199)	peak_1948:Chr2(29508600-29512399)	peak_1948:Chr2(27542800-27547399)	peak_1948:Chr2(23837400-23848799)
peak_1949:Chr1(25226200-25228399)	peak_1949:Chr1(25780400-25782999)	peak_1949:Chr1(26202600-26203599)	peak_1949:Chr2(29515600-29522399)	peak_1949:Chr2(27551800-27554599)	peak_1949:Chr2(23903200-23906199)
peak_1950:Chr1(25234400-25236399)	peak_1950:Chr1(25787400-25794199)	peak_1950:Chr1(26217400-26218799)	peak_1950:Chr2(29546800-29550999)	peak_1950:Chr2(27566600-27574799)	peak_1950:Chr2(23984800-23985999)
peak_1951:Chr1(25256000-25259999)	peak_1951:Chr1(25800800-25801999)	peak_1951:Chr1(26222400-26223799)	peak_1951:Chr2(29566000-29587999)	peak_1951:Chr2(27587600-27599399)	peak_1951:Chr2(24003600-24007599)
peak_1952:Chr1(25262800-25264399)	peak_1952:Chr1(25818200-25820199)	peak_1952:Chr1(26227000-26232999)	peak_1952:Chr2(29640000-29642599)	peak_1952:Chr2(27615800-27632999)	peak_1952:Chr2(24013200-24029999)
peak_1953:Chr1(25271600-25273799)	peak_1953:Chr1(25823800-25826999)	peak_1953:Chr1(26249400-26251999)	peak_1953:Chr2(29656800-29659999)	peak_1953:Chr2(27641400-27643199)	peak_1953:Chr2(24032200-24032599)
peak_1954:Chr1(25280800-25283599)	peak_1954:Chr1(25840600-25846599)	peak_1954:Chr1(26253200-26254799)	peak_1954:Chr2(29680600-29693399)	peak_1954:Chr2(27652400-27655399)	peak_1954:Chr2(24112400-24134399)
peak_1955:Chr1(25288200-25289399)	peak_1955:Chr1(25863200-25866999)	peak_1955:Chr1(26283200-26287999)	peak_1955:Chr2(29694200-29694999)	peak_1955:Chr2(27761200-27762599)	peak_1955:Chr2(24151600-24155999)
peak_1956:Chr1(25301200-25302799)	peak_1956:Chr1(25879800-25881599)	peak_1956:Chr1(26293000-26294599)	peak_1956:Chr2(29697000-29713399)	peak_1956:Chr2(27850400-27856199)	peak_1956:Chr2(24162200-24166199)
peak_1957:Chr1(25319600-25320599)	peak_1957:Chr1(25921400-25929799)	peak_1957:Chr1(26298000-26301199)	peak_1957:Chr2(29714200-29716399)	peak_1957:Chr2(27865800-27892199)	peak_1957:Chr2(24211800-24212599)
peak_1958:Chr1(25325800-25327199)	peak_1958:Chr1(25932800-25935199)	peak_1958:Chr1(26305400-26313199)	peak_1958:Chr2(29731200-29745599)	peak_1958:Chr2(27911800-27957999)	peak_1958:Chr2(24213600-24224999)
peak_1959:Chr1(25330800-25332399)	peak_1959:Chr1(25948800-25950999)	peak_1959:Chr1(26320800-26322399)	peak_1959:Chr2(29830800-29831599)	peak_1959:Chr2(27959000-27962199)	peak_1959:Chr2(24246800-24253199)
peak_1960:Chr1(25351600-25354399)	peak_1960:Chr1(25957600-25961599)	peak_1960:Chr1(26324000-26324599)	peak_1960:Chr2(29843200-29852199)	peak_1960:Chr2(27966200-27971999)	peak_1960:Chr2(24258600-24264799)
peak_1961:Chr1(25362800-25364799)	peak_1961:Chr1(25973400-25975399)	peak_1961:Chr1(26326400-26327199)	peak_1961:Chr2(29916400-29923799)	peak_1961:Chr2(27990400-27991599)	peak_1961:Chr2(24266200-24269399)
peak_1962:Chr1(25366800-25370999)	peak_1962:Chr1(25994200-25996199)	peak_1962:Chr1(26363200-26371399)	peak_1962:Chr2(29931000-29933999)	peak_1962:Chr2(28098800-28100799)	peak_1962:Chr2(24339000-24339199)
peak_1963:Chr1(25378000-25378599)	peak_1963:Chr1(26000600-26001599)	peak_1963:Chr1(26372200-26374199)	peak_1963:Chr2(29996000-29997199)	peak_1963:Chr2(28131200-28147399)	peak_1963:Chr2(24373800-24373999)
peak_1964:Chr1(25382800-25384399)	peak_1964:Chr1(26031200-26039199)	peak_1964:Chr1(26380600-26381999)	peak_1964:Chr2(30103800-30105599)	peak_1964:Chr2(28219600-28223799)	peak_1964:Chr2(24417800-24417999)
peak_1965:Chr1(25412600-25414399)	peak_1965:Chr1(26043200-26046399)	peak_1965:Chr1(26383000-26387599)	peak_1965:Chr2(30155200-30159199)	peak_1965:Chr2(28228400-28232399)	peak_1965:Chr2(24462200-24463599)
peak_1966:Chr1(25423800-25425999)	peak_1966:Chr1(26051600-26052599)	peak_1966:Chr1(26389200-26393199)	peak_1966:Chr2(30161400-30169399)	peak_1966:Chr2(28239400-28246399)	peak_1966:Chr2(24504400-24505399)
peak_1967:Chr1(25438800-25441799)	peak_1967:Chr1(26070400-26073999)	peak_1967:Chr1(26397000-26403599)	peak_1967:Chr2(30190800-30192999)	peak_1967:Chr2(28257000-28263999)	peak_1967:Chr2(24516000-24518999)
peak_1968:Chr1(25444800-25446999)	peak_1968:Chr1(26075000-26075799)	peak_1968:Chr1(26408600-26409199)	peak_1968:Chr2(30193800-30195799)	peak_1968:Chr2(28269800-28272199)	peak_1968:Chr2(24558200-24559799)
peak_1969:Chr1(25457200-25457999)	peak_1969:Chr1(26076600-26077599)	peak_1969:Chr1(26414800-26416999)	peak_1969:Chr2(30197400-30201799)	peak_1969:Chr2(28313000-28319199)	peak_1969:Chr2(24574800-24597999)
peak_1970:Chr1(25461400-25462799)	peak_1970:Chr1(26078600-26082399)	peak_1970:Chr1(26417800-26421999)	peak_1970:Chr2(30208200-30219999)	peak_1970:Chr2(28322400-28328799)	peak_1970:Chr2(24623600-24629199)
peak_1971:Chr1(25465800-25467199)	peak_1971:Chr1(26086800-26088599)	peak_1971:Chr1(26428800-26430599)	peak_1971:Chr2(30307000-30310599)	peak_1971:Chr2(28350600-28354399)	peak_1971:Chr2(24630600-24632599)
peak_1972:Chr1(25476400-25477799)	peak_1972:Chr1(26105600-26109199)	peak_1972:Chr1(26433000-26434599)	peak_1972:Chr2(30329000-30332999)	peak_1972:Chr2(28369200-28381999)	peak_1972:Chr2(24633400-24636199)
peak_1973:Chr1(25480400-25480599)	peak_1973:Chr1(26113400-26115399)	peak_1973:Chr1(26449000-26450399)	peak_1973:Chr2(30335000-30344399)	peak_1973:Chr2(28387600-28393399)	peak_1973:Chr2(24638400-24642399)
peak_1974:Chr1(25489400-25490799)	peak_1974:Chr1(26116400-26121199)	peak_1974:Chr1(26464800-26468599)	peak_1974:Chr2(30345200-30349399)	peak_1974:Chr2(28488400-28492199)	peak_1974:Chr2(24643200-24644199)
peak_1975:Chr1(25498400-25502399)	peak_1975:Chr1(26122000-26126599)	peak_1975:Chr1(26514400-26516999)	peak_1975:Chr2(30368200-30373599)	peak_1975:Chr2(28497200-28500199)	peak_1975:Chr2(24675000-24675599)
peak_1976:Chr1(25522000-25523399)	peak_1976:Chr1(26163600-26164799)	peak_1976:Chr1(26526600-26528399)	peak_1976:Chr2(30449600-30450599)	peak_1976:Chr2(28564600-28567399)	peak_1976:Chr2(24676400-24689799)
peak_1977:Chr1(25531000-25532799)	peak_1977:Chr1(26168200-26172599)	peak_1977:Chr1(26535800-26539599)	peak_1977:Chr2(30451600-30458799)	peak_1977:Chr2(28568200-28568799)	peak_1977:Chr2(24690600-24694599)
peak_1978:Chr1(25547800-25549999)	peak_1978:Chr1(26175400-26178199)	peak_1978:Chr1(26565200-26567199)	peak_1978:Chr2(30473600-30476599)	peak_1978:Chr2(28569800-28572999)	peak_1978:Chr2(24700600-24702599)
peak_1979:Chr1(25579000-25581599)	peak_1979:Chr1(26179200-26181799)	peak_1979:Chr1(26577400-26578799)	peak_1979:Chr2(30494000-30502399)	peak_1979:Chr2(28584600-28590199)	peak_1979:Chr2(24707400-24709399)
peak_1980:Chr1(25588000-25588399)	peak_1980:Chr1(26182800-26185199)	peak_1980:Chr1(26588400-26593399)	peak_1980:Chr2(30536600-30541399)	peak_1980:Chr2(28647800-28670199)	peak_1980:Chr2(24722000-24725999)
peak_1981:Chr1(25592400-25593599)	peak_1981:Chr1(26190600-26191999)	peak_1981:Chr1(26612800-26614599)	peak_1981:Chr2(30553600-30556399)	peak_1981:Chr2(28678600-28680999)	peak_1981:Chr2(24753200-24757199)
peak_1982:Chr1(25598200-25601999)	peak_1982:Chr1(26197800-26199399)	peak_1982:Chr1(26618200-26619999)	peak_1982:Chr2(30564200-30565799)	peak_1982:Chr2(28707600-28715799)	peak_1982:Chr2(24786000-24792399)
peak_1983:Chr1(25615800-25617399)	peak_1983:Chr1(26202600-26203599)	peak_1983:Chr1(26623000-26624399)	peak_1983:Chr2(30598000-30600999)	peak_1983:Chr2(28722400-28752999)	peak_1983:Chr2(24805000-24806999)
peak_1984:Chr1(25627200-25627999)	peak_1984:Chr1(26217600-26218599)	peak_1984:Chr1(26628600-26630799)	peak_1984:Chr2(30619600-30622599)	peak_1984:Chr2(28802600-28803399)	peak_1984:Chr2(24816400-24849199)
peak_1985:Chr1(25636800-25637999)	peak_1985:Chr1(26222400-26223399)	peak_1985:Chr1(26654200-26655799)	peak_1985:Chr2(30632600-30636999)	peak_1985:Chr2(28817800-28818399)	peak_1985:Chr2(24875800-24889399)
peak_1986:Chr1(25644800-25647799)	peak_1986:Chr1(26230400-26233399)	peak_1986:Chr1(26679400-26680599)	peak_1986:Chr2(30654200-30658799)	peak_1986:Chr2(28830000-28831999)	peak_1986:Chr2(24952800-24961399)
peak_1987:Chr1(25668800-25671199)	peak_1987:Chr1(26249400-26250399)	peak_1987:Chr1(26686600-26691799)	peak_1987:Chr2(30685000-30688199)	peak_1987:Chr2(28868200-28874599)	peak_1987:Chr2(25006600-25008799)
peak_1988:Chr1(25681400-25683399)	peak_1988:Chr1(26252800-26255799)	peak_1988:Chr1(26698400-26699199)	peak_1988:Chr2(30711800-30717599)	peak_1988:Chr2(28881600-28884399)	peak_1988:Chr2(25043600-25045799)
peak_1989:Chr1(25690200-25690799)	peak_1989:Chr1(26283400-26285399)	peak_1989:Chr1(26703800-26706599)	peak_1989:Chr2(30775200-30782199)	peak_1989:Chr2(28927600-28934599)	peak_1989:Chr2(25051400-25054999)
peak_1990:Chr1(25695800-25704599)	peak_1990:Chr1(26286200-26287799)	peak_1990:Chr1(26708400-26710399)	peak_1990:Chr2(30783400-30791399)	peak_1990:Chr2(28987800-28995799)	peak_1990:Chr2(25097800-25097999)
peak_1991:Chr1(25707400-25714999)	peak_1991:Chr1(26293000-26294399)	peak_1991:Chr1(26717000-26719799)	peak_1991:Chr2(30795200-30799999)	peak_1991:Chr2(29018800-29020999)	peak_1991:Chr2(25159400-25165199)
peak_1992:Chr1(25722800-25725199)	peak_1992:Chr1(26300000-26301199)	peak_1992:Chr1(26723800-26727599)	peak_1992:Chr2(30808800-30816399)	peak_1992:Chr2(29204200-29212999)	peak_1992:Chr2(25192000-25197799)
peak_1993:Chr1(25746800-25751199)	peak_1993:Chr1(26305800-26314599)	peak_1993:Chr1(26731200-26736799)	peak_1993:Chr2(30964600-30971199)	peak_1993:Chr2(29216800-29228599)	peak_1993:Chr2(25198600-25206199)
peak_1994:Chr1(25754800-25755999)	peak_1994:Chr1(26321400-26322799)	peak_1994:Chr1(26780800-26785199)	peak_1994:Chr2(30986000-30988999)	peak_1994:Chr2(29234800-29243799)	peak_1994:Chr2(25207200-25210999)
peak_1995:Chr1(25757400-25759599)	peak_1995:Chr1(26324000-26324599)	peak_1995:Chr1(26787200-26792399)	peak_1995:Chr2(30998000-31003199)	peak_1995:Chr2(29309800-29313199)	peak_1995:Chr2(25223400-25227799)
peak_1996:Chr1(25761400-25763399)	peak_1996:Chr1(26325800-26327799)	peak_1996:Chr1(26794200-26796399)	peak_1996:Chr2(31111800-31118799)	peak_1996:Chr2(29316200-29321399)	peak_1996:Chr2(25363800-25365599)
peak_1997:Chr1(25766800-25767599)	peak_1997:Chr1(26363600-26370599)	peak_1997:Chr1(26804800-26806799)	peak_1997:Chr2(31163800-31167199)	peak_1997:Chr2(29330400-29331799)	peak_1997:Chr2(25411000-25416199)
peak_1998:Chr1(25780600-25783799)	peak_1998:Chr1(26372600-26374199)	peak_1998:Chr1(26812800-26813199)	peak_1998:Chr2(31195600-31202199)	peak_1998:Chr2(29360800-29366999)	peak_1998:Chr2(25422800-25428999)
peak_1999:Chr1(25787600-25793999)	peak_1999:Chr1(26383000-26386999)	peak_1999:Chr1(26819000-26819999)	peak_1999:Chr2(31203600-31210199)	peak_1999:Chr2(29399400-29402599)	peak_1999:Chr2(25497400-25502799)
[truncated: 25,343 more rows]

## Sheet: Table S3
Z04A_H3K4me3	ZY19_H3K4me3	ZHF1015_H3K4me3	Z04A_H3K27me3	ZY19_H3K27me3	ZHF1015_H3K27me3
peak_1:LOC_Os01g01010	peak_1:LOC_Os01g01010	peak_1:LOC_Os01g01010	peak_1:LOC_Os01g01360	peak_1:LOC_Os01g01350	peak_1:LOC_Os01g01360
peak_2:LOC_Os01g01040	peak_2:LOC_Os01g01040	peak_2:LOC_Os01g01040	peak_2:LOC_Os01g01440	peak_2:LOC_Os01g01440	peak_2:LOC_Os01g01510
peak_3:LOC_Os01g01040	peak_3:LOC_Os01g01050	peak_3:LOC_Os01g01040	peak_3:LOC_Os01g01470	peak_3:LOC_Os01g01470	peak_3:LOC_Os01g01520
peak_4:LOC_Os01g01050	peak_4:LOC_Os01g01060	peak_4:LOC_Os01g01050	peak_4:LOC_Os01g01510	peak_4:LOC_Os01g01484	peak_4:LOC_Os01g01600
peak_5:LOC_Os01g01060	peak_5:LOC_Os01g01080	peak_5:LOC_Os01g01060	peak_5:LOC_Os01g01520	peak_5:LOC_Os01g01510	peak_5:LOC_Os01g01660
peak_6:LOC_Os01g01070	peak_6:LOC_Os01g01130	peak_6:LOC_Os01g01080	peak_6:LOC_Os01g01550	peak_6:LOC_Os01g01520	peak_6:LOC_Os01g01680
peak_7:LOC_Os01g01080	peak_7:LOC_Os01g01170	peak_7:LOC_Os01g01130	peak_7:LOC_Os01g01600	peak_7:LOC_Os01g01550	peak_7:LOC_Os01g01780
peak_8:LOC_Os01g01130	peak_8:LOC_Os01g01190	peak_8:LOC_Os01g01170	peak_8:LOC_Os01g01660	peak_8:LOC_Os01g01600	peak_8:LOC_Os01g02000
peak_9:LOC_Os01g01170	peak_9:LOC_Os01g01270	peak_9:LOC_Os01g01190	peak_9:LOC_Os01g01680	peak_9:LOC_Os01g01680	peak_9:LOC_Os01g02050
peak_10:LOC_Os01g01190	peak_10:LOC_Os01g01295	peak_10:LOC_Os01g01270	peak_10:LOC_Os01g01730	peak_10:LOC_Os01g01730	peak_10:LOC_Os01g02110
peak_11:LOC_Os01g01270	peak_11:LOC_Os01g01307	peak_11:LOC_Os01g01307	peak_11:LOC_Os01g01780	peak_11:LOC_Os01g01780	peak_11:LOC_Os01g02180
peak_12:LOC_Os01g01295	peak_12:LOC_Os01g01312	peak_12:LOC_Os01g01312	peak_12:LOC_Os01g01840	peak_12:LOC_Os01g01840	peak_12:LOC_Os01g02280
peak_13:LOC_Os01g01307	peak_13:LOC_Os01g01330	peak_13:LOC_Os01g01330	peak_13:LOC_Os01g01980	peak_13:LOC_Os01g01980	peak_13:LOC_Os01g02790
peak_14:LOC_Os01g01307	peak_14:LOC_Os01g01350	peak_14:LOC_Os01g01350	peak_14:LOC_Os01g02000	peak_14:LOC_Os01g02000	peak_14:LOC_Os01g02870
peak_15:LOC_Os01g01312	peak_15:LOC_Os01g01360	peak_15:LOC_Os01g01360	peak_15:LOC_Os01g02050	peak_15:LOC_Os01g02110	peak_15:LOC_Os01g02884
peak_16:LOC_Os01g01330	peak_16:LOC_Os01g01369	peak_16:LOC_Os01g01380	peak_16:LOC_Os01g02110	peak_16:LOC_Os01g02160	peak_16:LOC_Os01g02940
peak_17:LOC_Os01g01350	peak_17:LOC_Os01g01380	peak_17:LOC_Os01g01390	peak_17:LOC_Os01g02160	peak_17:LOC_Os01g02180	peak_17:LOC_Os01g02960
peak_18:LOC_Os01g01360	peak_18:LOC_Os01g01390	peak_18:LOC_Os01g01400	peak_18:LOC_Os01g02180	peak_18:LOC_Os01g02280	peak_18:LOC_Os01g03090
peak_19:LOC_Os01g01380	peak_19:LOC_Os01g01400	peak_19:LOC_Os01g01420	peak_19:LOC_Os01g02430	peak_19:LOC_Os01g02790	peak_19:LOC_Os01g03320
peak_20:LOC_Os01g01390	peak_20:LOC_Os01g01420	peak_20:LOC_Os01g01430	peak_20:LOC_Os01g02690	peak_20:LOC_Os01g02880	peak_20:LOC_Os01g03530
peak_21:LOC_Os01g01400	peak_21:LOC_Os01g01430	peak_21:LOC_Os01g01450	peak_21:LOC_Os01g02790	peak_21:LOC_Os01g02890	peak_21:LOC_Os01g03690
peak_22:LOC_Os01g01420	peak_22:LOC_Os01g01450	peak_22:LOC_Os01g01450	peak_22:LOC_Os01g02880	peak_22:LOC_Os01g02940	peak_22:LOC_Os01g03710
peak_23:LOC_Os01g01430	peak_23:LOC_Os01g01470	peak_23:LOC_Os01g01470	peak_23:LOC_Os01g02884	peak_23:LOC_Os01g02960	peak_23:LOC_Os01g03740
peak_24:LOC_Os01g01450	peak_24:LOC_Os01g01484	peak_24:LOC_Os01g01484	peak_24:LOC_Os01g02950	peak_24:LOC_Os01g02970	peak_24:LOC_Os01g03760
peak_25:LOC_Os01g01470	peak_25:LOC_Os01g01510	peak_25:LOC_Os01g01510	peak_25:LOC_Os01g02970	peak_25:LOC_Os01g02990	peak_25:LOC_Os01g03830
[truncated: 27,317 more rows]

## Sheet: Table S4
Z04A_vs_ZHF1015			ZY19_vs_Z04A			ZY19_vs_ZHF1015
H3K4me3	H3K27me3		H3K4me3	H3K27me3		H3K4me3	H3K27me3
[truncated: 7,583 more rows]

## Sheet: Table S5
Z04A_vs_ZHF1015			ZY19_vs_Z04A			ZY19_vs_ZHF1015
[truncated: 130 more rows]

[truncated: 4 more sheets: Table S6, Table S7, Table S8, Table S9]
